# Supplementary material for: Diversity and Evolution of Myxobacterial Type IV Pilus Systems
Source: Front Microbiol. 2018 Jul 19;9:1630. doi: 10.3389/fmicb.2018.01630 (PMC6060248; doi:10.3389/fmicb.2018.01630)
Supplement: TABLE S1 — Organisms included in this study. The taxonomic classification, which includes class, order, sub-order, and family, is also provided for clarity. Color codes differentiate classes. [file Data_Sheet_1.XLSX]

## Sheet: Organisms under study
S.N.	Organism under study	Class	Order	Sub-order	Family
1	Anaeromyxobacter dehalogenans 2CP-1	δ-Proteobacteria	Myxococcales	Cystobacterineae	Anaeromyxobacteraceae
2	Anaeromyxobacter dehalogenans 2CP-C	δ-Proteobacteria	Myxococcales	Cystobacterineae	Anaeromyxobacteraceae
3	Anaeromyxobacter sp. Fw109-5	δ-Proteobacteria	Myxococcales	Cystobacterineae	Anaeromyxobacteraceae
4	Anaeromyxobacter sp. K	δ-Proteobacteria	Myxococcales	Cystobacterineae	Anaeromyxobacteraceae
5	Archangium gephyra DSM 2261	δ-Proteobacteria	Myxococcales	Cystobacterineae	Cystobacteraceae
6	Cystobacter fuscus DSM 2262	δ-Proteobacteria	Myxococcales	Cystobacterineae	Cystobacteraceae
7	Cystobacter violaceus Cbvi76	δ-Proteobacteria	Myxococcales	Cystobacterineae	Cystobacteraceae
8	Hyalangium minutum DSM 14724	δ-Proteobacteria	Myxococcales	Cystobacterineae	Cystobacteraceae
9	Stigmatella aurantiaca DW4/3-1	δ-Proteobacteria	Myxococcales	Cystobacterineae	Cystobacteraceae
10	Corallococcus coralloides DSM 2259	δ-Proteobacteria	Myxococcales	Cystobacterineae	Myxococcaceae
11	Myxococcus xanthus DK 1622	δ-Proteobacteria	Myxococcales	Cystobacterineae	Myxococcaceae
12	Myxococcus xanthus DZ2	δ-Proteobacteria	Myxococcales	Cystobacterineae	Myxococcaceae
13	Myxococcus xanthus DZF1	δ-Proteobacteria	Myxococcales	Cystobacterineae	Myxococcaceae
14	Myxococcus fulvus HW-1	δ-Proteobacteria	Myxococcales	Cystobacterineae	Myxococcaceae
15	Myxococcus fulvus 124B02	δ-Proteobacteria	Myxococcales	Cystobacterineae	Myxococcaceae
16	Myxococcus hansupus	δ-Proteobacteria	Myxococcales	Cystobacterineae	Myxococcaceae
17	Myxococcus stipitatus DSM 14675	δ-Proteobacteria	Myxococcales	Cystobacterineae	Myxococcaceae
18	Vulgatibacter incomptus DSM 27710	δ-Proteobacteria	Myxococcales	Cystobacterineae	Vulgatibacteraceae
19	Haliangium ochraceum DSM 14365	δ-Proteobacteria	Myxococcales	Nannocystineae	Kofleriaceae
20	Enhygromyxa salina DSM 15201	δ-Proteobacteria	Myxococcales	Nannocystineae	Nannocystaceae
21	Plesiocystis pacifica SIR-1	δ-Proteobacteria	Myxococcales	Nannocystineae	Nannocystaceae
22	Labilithrix luteola DSM 27648	δ-Proteobacteria	Myxococcales	Sorangiineae	Labilitrichaceae
23	Chondromyces apiculatus DSM 436	δ-Proteobacteria	Myxococcales	Sorangiineae	Polyangiaceae
24	Chondromyces crocatus Cm c5	δ-Proteobacteria	Myxococcales	Sorangiineae	Polyangiaceae
25	Sorangium cellulosum So0157-2	δ-Proteobacteria	Myxococcales	Sorangiineae	Polyangiaceae
26	Sorangium cellulosum Soce56	δ-Proteobacteria	Myxococcales	Sorangiineae	Polyangiaceae
27	Sandaracinus amylolyticus DSM 53668	δ-Proteobacteria	Myxococcales	Sorangiineae	Sandaracinaceae
28	Minicystis rosea	δ-Proteobacteria	Myxococcales	Sorangiineae	Unclassified Sorangiineae
29	Bacteriovorax marinus SJ	δ-Proteobacteria	Bdellovibrionales		Bacteriovoracaceae
30	Bdellovibrio bacteriovorus HD100	δ-Proteobacteria	Bdellovibrionales		Bdellovibrionaceae
31	Desulfarculus baarsii DSM 2075	δ-Proteobacteria	Desulfarculales		Desulfarculaceae
32	Desulfatirhabdium butyrativorans	δ-Proteobacteria	Desulfobacterales		Desulfobacteraceae
33	Desulfobacter curvatus	δ-Proteobacteria	Desulfobacterales		Desulfobacteraceae
34	Desulfobacterium autotrophicum HRM2	δ-Proteobacteria	Desulfobacterales		Desulfobacteraceae
35	Desulfobacula toluolica Tol2	δ-Proteobacteria	Desulfobacterales		Desulfobacteraceae
36	Desulforegula conservatrix	δ-Proteobacteria	Desulfobacterales		Desulfobacteraceae
37	Desulfococcus oleovorans Hxd3	δ-Proteobacteria	Desulfobacterales		Desulfobacteraceae
38	Desulfobulbaceae bacterium BRH c16a	δ-Proteobacteria	Desulfobacterales		Desulfobulbaceae
39	Desulfobulbus propionicus DSM 2032	δ-Proteobacteria	Desulfobacterales		Desulfobulbaceae
40	Desulfocapsa sulfexigens DSM 10523	δ-Proteobacteria	Desulfobacterales		Desulfobulbaceae
41	Desulfurivibrio alkaliphilus AHT2	δ-Proteobacteria	Desulfobacterales		Desulfobulbaceae
42	Desulfatibacillum alkenivorans AK-01	δ-Proteobacteria	Desulfobacterales		Desulfobacteraceae
43	Desulfatiglans anilini	δ-Proteobacteria	Desulfobacterales		Desulfobacteraceae
44	Desulfotignum balticum	δ-Proteobacteria	Desulfobacterales		Desulfobacteraceae
45	Desulfotalea psychrophila LSv54	δ-Proteobacteria	Desulfobacterales		Desulfobulbaceae
46	Desulfohalobium retbaense DSM 5692	δ-Proteobacteria	Desulfovibrionales		Desulfohalobiaceae
47	Desulfomicrobium baculatum DSM 4028	δ-Proteobacteria	Desulfovibrionales		Desulfomicrobiaceae
48	Desulfocurvus vexinensis	δ-Proteobacteria	Desulfovibrionales		Desulfovibrionaceae
49	Desulfovibrio hydrothermalis AM13 = DSM 14728	δ-Proteobacteria	Desulfovibrionales		Desulfovibrionaceae
50	Lawsonia intracellularis N343	δ-Proteobacteria	Desulfovibrionales		Desulfovibrionaceae
51	Bilophila wadsworthia	δ-Proteobacteria	Desulfovibrionales		Desulfovibrionaceae
52	Desulfovermiculus halophilus	δ-Proteobacteria	Desulfovibrionales		Desulfohalobiaceae
53	Desulfonatronum thioautotrophicum	δ-Proteobacteria	Desulfovibrionales		Desulfonatronaceae
54	Desulfurella acetivorans	δ-Proteobacteria	Desulfurellales		Desulfurellaceae
55	Hippea maritima DSM 10411	δ-Proteobacteria	Desulfurellales		Desulfurellaceae
56	Desulfuromonas acetoxidans	δ-Proteobacteria	Desulfuromonadales		Desulfuromonadaceae
57	Geoalkalibacter ferrihydriticus	δ-Proteobacteria	Desulfuromonadales		Geobacteraceae
58	Geobacter sulfurreducens KN400	δ-Proteobacteria	Desulfuromonadales		Geobacteraceae
59	Geopsychrobacter electrodiphilus	δ-Proteobacteria	Desulfuromonadales		Geobacteraceae
60	Pelobacter carbinolicus DSM 2380	δ-Proteobacteria	Desulfuromonadales		Desulfuromonadaceae
61	Syntrophus aciditrophicus SB	δ-Proteobacteria	Syntrophobacterales		Syntrophaceae
62	Syntrophorhabdus aromaticivorans	δ-Proteobacteria	Syntrophobacterales		Syntrophorhabdaceae
63	Desulfobacca acetoxidans DSM 11109	δ-Proteobacteria	Syntrophobacterales		Syntrophaceae
64	Desulfomonile tiedjei DSM 6799	δ-Proteobacteria	Syntrophobacterales		Syntrophaceae
65	Syntrophobacter fumaroxidans MPOB	δ-Proteobacteria	Syntrophobacterales		Syntrophobacteraceae
66	Deferrisoma camini	δ-Proteobacteria	unclassified Deltaproteobacteria
67	Brevundimonas abyssalis TAR-001	α-proteobacteria	Caulobacterales		Caulobacteraceae
68	Magnetococcus marinus MC-1	α-proteobacteria	Magnetococcales		Magnetococcaceae
69	Acetobacter cerevisiae	α-proteobacteria	Rhodospirillales		Acetobacteraceae
70	Erythrobacter litoralis HTCC2594	α-proteobacteria	Sphingomonadales		Erythrobacteraceae
71	Sphingobium indicum B90A	α-proteobacteria	Sphingomonadales		Sphingomonadaceae
72	Methylibium petroleiphilum PM1	β-proteobacteria	Burkholderiales	unclassified Burkholderiales
73	Bordetella avium 197N	β-proteobacteria	Burkholderiales		Alcaligenaceae
74	Burkholderia cepacia ATCC 25416	β-proteobacteria	Burkholderiales		Burkholderiaceae
75	Neisseria gonorrhoeae FA 1090	β-proteobacteria	Neisseriales		Neisseriaceae
76	Nitrosomonas europaea ATCC 19718	β-proteobacteria	Nitrosomonadales		Nitrosomonadaceae
77	Sulfuricella denitrificans skB26	β-proteobacteria	Sulfuricellales		Sulfuricellaceae
78	Escherichia coli str. K-12 substr. MG1655	γ-Proteobacteria	Enterobacterales		Enterobacteriaceae
79	Aeromonas aquatica	γ-Proteobacteria	Aeromonadales		Aeromonadaceae
80	Marinobacter adhaerens HP15	γ-Proteobacteria	Alteromonadales		Alteromonadaceae
81	Cellvibrio japonicus Ueda107	γ-Proteobacteria	Cellvibrionales		Cellvibrionaceae
82	Nitrosococcus halophilus Nc 4	γ-Proteobacteria	Chromatiales		Chromatiaceae
83	Salmonella enterica subsp. enterica serovar Typhi str. CT18	γ-Proteobacteria	Enterobacterales		Enterobacteriaceae
84	Hahella chejuensis KCTC 2396	γ-Proteobacteria	Oceanospirillales		Hahellaceae
85	Pseudomonas aeruginosa PAO1	γ-Proteobacteria	Pseudomonadales		Pseudomonadaceae
86	Vibrio cholerae O1 biovar El Tor str. N16961	γ-Proteobacteria	Vibrionales		Vibrionaceae
87	Nitratifractor salsuginis DSM 16511	ε-Proteobacteria	Campylobacterales	unclassified Campylobacterales
88	Campylobacter coli RM4661	ε-Proteobacteria	Campylobacterales		Campylobacteraceae
89	Helicobacter acinonychis str. Sheeba	ε-Proteobacteria	Campylobacterales		Helicobacteraceae
90	Caminibacter mediatlanticus TB-2	ε-Proteobacteria	Nautiliales		Nautiliaceae
91	Sulfurovum riftiae	ε-Proteobacteria	unclassified Epsilonproteobacteria
92	Streptococcus sanguinis SK36	Firmicutes	Bacilli		Streptococcaceae
93	Clostridium perfringens	Firmicutes	Clostridia		Clostridiaceae
94	Mycobacterium bovis AF212297	Actinobacteria	Corynebacteriales		Mycobacteriaceae
