# Supplementary material for: Diversity and Evolution of Myxobacterial Type IV Pilus Systems
Source: Front Microbiol. 2018 Jul 19;9:1630. doi: 10.3389/fmicb.2018.01630 (PMC6060248; doi:10.3389/fmicb.2018.01630)
Supplement: TABLE S2 — Myxobacteria T4aP cluster genes and synteny. [file Data_Sheet_2.XLS]

## Sheet: Myxobacteria T4P PFAM domains
S.N.	T4P gene tag	Organism	Updated Locus tag/NCBI id	Gene id (Rast Annotations)	PFAM DOMAINS	PFAM DOMAINS	PFAM DOMAINS	PFAM DOMAINS	PFAM DOMAINS	PFAM DOMAINS	PFAM DOMAINS
1		Ad1	A2CP1_RS03245	Ad1_peg_0630__Pyrimidine-nucleoside_phosphorylase_(EC_2.4.2.2)	Glycos_transf_3	PYNP_C	Glycos_trans_3N
2		Ad1	A2CP1_RS03250	Ad1_peg_0631__Purine_nucleoside_phosphorylase_(EC_2.4.2.1)	PNP_UDP_1
3	PilZ	Ad1	A2CP1_RS03255	Ad1_peg_0632__type_IV_pilus_assembly_PilZ	PilZ
4		Ad1	A2CP1_RS03260	Ad1_peg_0633__Cytidine_deaminase_(EC_3.5.4.5)	dCMP_cyt_deam_1
5		Ad1	A2CP1_RS03265	Ad1_peg_0634__Riboflavin_kinase_(EC_2.7.1.26)_/_FMN_adenylyltransferase_(EC_2.7.7.2)	Flavokinase	FAD_syn
6	PilB	Ad1	A2CP1_RS03270	Ad1_peg_0635__Type_IV_fimbrial_assembly,_ATPase_PilB	T2SSE	T2SSE_N
7	PilT	Ad1	A2CP1_RS03275	Ad1_peg_0636__Twitching_motility_protein_PilT	T2SSE
8	PilC	Ad1	A2CP1_RS03280	Ad1_peg_0637__Type_IV_fimbrial_assembly_protein_PilC	T2SSF
9	PilS	Ad1	A2CP1_RS03285	Ad1_peg_0638__Two-component_sensor_PilS	PAS	HisKA	HATPase_c
10	PilR	Ad1	A2CP1_RS03290	Ad1_peg_0639__Type_IV_fimbriae_expression_regulatory_protein_PilR	HTH_8	Sigma54_activat	Response_reg
11	PilY1	Ad1	A2CP1_RS03295	Ad1_peg_0640__Type_IV_fimbrial_biogenesis_protein_PilY1	NO_domain
12		Ad1	A2CP1_RS03300	Ad1_peg_0641__hypothetical_protein	NO_domain
13		Ad1	A2CP1_RS03305	Ad1_peg_0642__hypothetical_protein	N_methyl	PilW
14		Ad1	A2CP1_RS03310	Ad1_peg_0643__hypothetical_protein	NO_domain
15		Ad1	A2CP1_RS03320	Ad1_peg_0644__TPR_repeat	TPR_16
16		Ad1	A2CP1_RS03330	Ad1_peg_0645__hypothetical_protein	NO_domain
17	PilA	Ad1	A2CP1_RS03335	Ad1_peg_0646__Type_IV_pilin_PilA	N_methyl
18	PilH	Ad1	A2CP1_RS03340	Ad1_peg_0647__ABC_transporter,_ATP-binding_protein	ABC_tran
19	PilD	Ad1	A2CP1_RS03345	Ad1_peg_0648__Leader_peptidase_(Prepilin_peptidase)_(EC_3.4.23.43)_/_N-methyltransferase_(EC_2.1.1.-)	DiS_P_DiS	Peptidase_A24
20	PilS	Ad1	A2CP1_RS03350	Ad1_peg_0649__Two-component_sensor_PilS	HisKA	HATPase_c
21	PilR	Ad1	A2CP1_RS03355	Ad1_peg_0650__Type_IV_fimbriae_expression_regulatory_protein_PilR	Response_reg	Sigma54_activat	HTH_8
22		Ad1	A2CP1_RS03360	Ad1_peg_0651__transcriptional_regulator,_putative	HTH_31
23	PilM	Ad1	A2CP1_RS03365	Ad1_peg_0652__Type_IV_pilus_biogenesis_protein_PilM	PilM_2
24	PilN	Ad1	A2CP1_RS03370	Ad1_peg_0653__Type_IV_pilus_biogenesis_protein_PilN	PilN
25	PilO	Ad1	A2CP1_RS03375	Ad1_peg_0654__Type_IV_pilus_biogenesis_protein_PilO	PilO
26	PilP	Ad1	A2CP1_RS03380	Ad1_peg_0655__Type_IV_pilus_biogenesis_protein_PilP	PilP
27	PilQ	Ad1	A2CP1_RS03385	Ad1_peg_0656__Type_IV_pilus_biogenesis_protein_PilQ	AMIN	Secretin_N	STN	Secretin
28		Ad1	A2CP1_RS03390	Ad1_peg_0657__hypothetical_protein	NO_domain
29		Ad1	A2CP1_RS03395	Ad1_peg_0658__hypothetical_protein	NO_domain
30		Ad1	A2CP1_RS03400	Ad1_peg_0659__Translation_elongation_factor_P	EFP	EFP_N	Elong-fact-P_C
31		Ad1	A2CP1_RS03405	Ad1_peg_0660__Biotin_carboxyl_carrier_protein_of_acetyl-CoA_carboxylase	Biotin_lipoyl
32		Ad1	A2CP1_RS03410	Ad1_peg_0661__Biotin_carboxylase_of_acetyl-CoA_carboxylase_(EC_6.3.4.14)	CPSase_L_D2	Biotin_carb_C	Biotin_carb_N
33
34		AdC	ADEH_RS03155	AdC_peg_0594__Chemotaxis_protein_methyltransferase_CheR_(EC_2.1.1.80)	CheR	TPR_16
35		AdC	ADEH_RS03160	AdC_peg_0595__Response_regulator_receiver_protein	Response_reg
36		AdC	ADEH_RS03165	AdC_peg_0596__Pyrimidine-nucleoside_phosphorylase_(EC_2.4.2.2)	Glycos_transf_3	PYNP_C	Glycos_trans_3N
37		AdC	ADEH_RS03170	AdC_peg_0597__Purine_nucleoside_phosphorylase_(EC_2.4.2.1)	PNP_UDP_1
38	PilZ	AdC	ADEH_RS03175	AdC_peg_0598__type_IV_pilus_assembly_PilZ	PilZ
39		AdC	ADEH_RS03180	AdC_peg_0599__Cytidine_deaminase_(EC_3.5.4.5)	dCMP_cyt_deam_1
40		AdC	ADEH_RS03185	AdC_peg_0600__Riboflavin_kinase_(EC_2.7.1.26)_/_FMN_adenylyltransferase_(EC_2.7.7.2)	Flavokinase	FAD_syn
41	PilB	AdC	ADEH_RS03190	AdC_peg_0601__Type_IV_fimbrial_assembly,_ATPase_PilB	T2SSE	T2SSE_N
42	PilT	AdC	ADEH_RS03195	AdC_peg_0602__Twitching_motility_protein_PilT	T2SSE
43	PilC	AdC	ADEH_RS03200	AdC_peg_0603__Type_IV_fimbrial_assembly_protein_PilC	T2SSF
44	PilS	AdC	ADEH_RS03205	AdC_peg_0604__Two-component_sensor_PilS	HisKA	PAS	HATPase_c
45	PilR	AdC	ADEH_RS03210	AdC_peg_0605__Type_IV_fimbriae_expression_regulatory_protein_PilR	Response_reg	Sigma54_activat	HTH_8
46	PilY1	AdC	ADEH_RS03215	AdC_peg_0606__Type_IV_fimbrial_biogenesis_protein_PilY1	NO_domain
47		AdC	ADEH_RS03220	AdC_peg_0607__hypothetical_protein	NO_domain
48		AdC	ADEH_RS03225	AdC_peg_0608__hypothetical_protein	PilW	N_methyl
49		AdC	ADEH_RS03230	AdC_peg_0609__conserved_hypothetical_protein	NO_domain
50		AdC	ADEH_RS03235	AdC_peg_0610__conserved_hypothetical_protein	N_methyl
51		AdC	ADEH_RS03240	AdC_peg_0611__TPR_repeat	TPR_16
52	PilI	AdC	ADEH_RS03245	AdC_peg_0612__PilI	ABC2_membrane_2
53		AdC	ADEH_RS03250	AdC_peg_0613__hypothetical_protein	NO_domain
54	PilA	AdC	ADEH_RS03255	AdC_peg_0614__Type_IV_pilus_biogenesis_protein_PilE	N_methyl
55		AdC	ADEH_RS03260	AdC_peg_0615__ABC_transporter_ATP-binding_protein	ABC_tran
56	PilD	AdC	ADEH_RS03265	AdC_peg_0616__Leader_peptidase_(Prepilin_peptidase)_(EC_3.4.23.43)_/_N-methyltransferase_(EC_2.1.1.-)	DiS_P_DiS	Peptidase_A24
57	PilS	AdC	ADEH_RS03270	AdC_peg_0617__Two-component_sensor_PilS	HATPase_c	HisKA
58	PilR	AdC	ADEH_RS03275	AdC_peg_0618__Type_IV_fimbriae_expression_regulatory_protein_PilR	HTH_8	Sigma54_activat
59		AdC	ADEH_RS03280	AdC_peg_0619__transcriptional_regulator,_putative	HTH_31
60	PilM	AdC	ADEH_RS03285	AdC_peg_0620__Type_IV_pilus_biogenesis_protein_PilM	PilM_2
61	PilN	AdC	ADEH_RS03290	AdC_peg_0621__Type_IV_pilus_biogenesis_protein_PilN	PilN
62	PilO	AdC	ADEH_RS03295	AdC_peg_0622__Type_IV_pilus_biogenesis_protein_PilO	PilO
63	PilQ	AdC	ADEH_RS03305	AdC_peg_0623__Type_IV_pilus_biogenesis_protein_PilQ	Secretin	AMIN	Secretin_N	STN
64		AdC	ADEH_RS03310	AdC_peg_0624__hypothetical_protein	NO_domain
65		AdC	ADEH_RS03315	AdC_peg_0625__hypothetical_protein	NO_domain
66		AdC	ADEH_RS03320	AdC_peg_0626__Translation_elongation_factor_P	EFP	EFP_N	Elong-fact-P_C
67		AdC	ADEH_RS03325	AdC_peg_0627__Biotin_carboxyl_carrier_protein_of_acetyl-CoA_carboxylase	Biotin_lipoyl
68		AdC	ADEH_RS03330	AdC_peg_0628__Biotin_carboxylase_of_acetyl-CoA_carboxylase_(EC_6.3.4.14)	Biotin_carb_N	Biotin_carb_C	CPSase_L_D2
69
70		AG	AA314_RS40440	AG_peg_08274__Biotin_carboxylase_of_acetyl-CoA_carboxylase_(EC_6.3.4.14)	Biotin_carb_N	Biotin_carb_C	CPSase_L_D2
71		AG	AA314_RS40445	AG_peg_08275__Biotin_carboxyl_carrier_protein_of_acetyl-CoA_carboxylase	Biotin_lipoyl
72		AG	AA314_RS40450	AG_peg_08276__Translation_elongation_factor_P	Elong-fact-P_C	EFP	EFP_N
73		AG	AA314_RS40455	AG_peg_08277__FIG00677645:_hypothetical_protein	NO_domain
74		AG	AA314_RS40460	AG_peg_08278__putative_lipoprotein	NO_domain
75	PilQ	AG	AA314_RS40465	AG_peg_08279__Type_IV_pilus_biogenesis_protein_PilQ	AMIN	Secretin	Secretin_N	STN
76	PilP	AG	AA314_RS40470	AG_peg_08280__Type_IV_pilus_biogenesis_protein_PilP	PilP
77	PilO	AG	AA314_RS40475	AG_peg_08281__Type_IV_pilus_biogenesis_protein_PilO	PilO
78	PilN	AG	AA314_RS40480	AG_peg_08282__Type_IV_pilus_biogenesis_protein_PilN	PilN
79	PilM	AG	AA314_RS40485	AG_peg_08283__Type_IV_pilus_biogenesis_protein_PilM	PilM_2
80	PilR	AG	AA314_RS40490	AG_peg_08284__Type_IV_fimbriae_expression_regulatory_protein_PilR	Response_reg	Sigma54_activat	HTH_8
81	PilS	AG	AA314_RS40495	AG_peg_08285__Two-component_sensor_PilS	HisKA	HATPase_c
82	PilD	AG	AA314_RS40500	AG_peg_08286__Leader_peptidase_(Prepilin_peptidase)_(EC_3.4.23.43)_/_N-methyltransferase_(EC_2.1.1.-)	DiS_P_DiS	Peptidase_A24
83	PilA	AG	AA314_RS40505	AG_peg_08287__Type_IV_pilin_PilA	N_methyl	Pilin_PilA
84	PilG	AG	AA314_RS40510	AG_peg_08288__hypothetical_protein	NO_domain
85	PilH	AG	AA314_RS40515	AG_peg_08289__PilH	ABC_tran
86	PilI	AG	AA314_RS40520	AG_peg_08290__PilI	ABC2_membrane_2
87	PilR	AG	AA314_RS40525	AG_peg_08291__Type_IV_fimbriae_expression_regulatory_protein_PilR	HTH_8	Sigma54_activat	Response_reg
88	PilS	AG	AA314_RS40530	AG_peg_08292__Two-component_sensor_PilS	HATPase_c	HisKA
89	PilC	AG	AA314_RS40535	AG_peg_08293__Type_IV_fimbrial_assembly_protein_PilC	T2SSF
90	PilT	AG	AA314_RS40540	AG_peg_08294__Twitching_motility_protein_PilT	T2SSE
91	PilB	AG	AA314_RS40545	AG_peg_08295__Type_IV_fimbrial_assembly_ATPase_PilB	T2SSE	T2SSE_N
92		AG	AA314_RS40550	AG_peg_08296__Riboflavin_kinase_(EC_2.7.1.26)_/_FMN_adenylyltransferase_(EC_2.7.7.2)	FAD_syn	Flavokinase
93		AG	AA314_RS40555	AG_peg_08297__tRNA_(guanine46-N7-)-methyltransferase_(EC_2.1.1.33)	Methyltransf_4
94		AG	AA314_RS40560	AG_peg_08298__Response_regulator/GGDEF_domain_protein	GGDEF	Response_reg
95		AG	AA314_RS40565	AG_peg_08299__putative_lipoprotein	NO_domain
96		AG	AA314_RS40570	AG_peg_08300__hypothetical_protein	NO_domain
97		AG	AA314_RS40575	AG_peg_08301__Lead_cadmium_zinc_and_mercury_transporting_ATPase_(EC_3.6.3.3)_(EC_3.6.3.5);_Copper-translocating_P-type_ATPase_(EC_3.6.3.4)	Cupredoxin_1
98
99		AsK	ANAEK_RS03220	AsK_peg_0630__Signal_transduction_histidine_kinase_CheA_(EC_2.7.3.-)	CheW	Response_reg	HATPase_c
100		AsK	ANAEK_RS03225	AsK_peg_0631__Chemotaxis_response_regulator_protein-glutamate_methylesterase_CheB_(EC_3.1.1.61)	Response_reg	CheB_methylest
101		AsK	ANAEK_RS03230	AsK_peg_0632__Chemotaxis_protein_methyltransferase_CheR_(EC_2.1.1.80)	TPR_16	CheR
102		AsK	ANAEK_RS03235	AsK_peg_0633__Response_regulator_receiver_protein	Response_reg
103		AsK	ANAEK_RS03245	AsK_peg_0634__Purine_nucleoside_phosphorylase_(EC_2.4.2.1)	PNP_UDP_1
104	PilZ	AsK	ANAEK_RS03250	AsK_peg_0635__type_IV_pilus_assembly_PilZ	PilZ
105		AsK	ANAEK_RS03255	AsK_peg_0636__Cytidine_deaminase_(EC_3.5.4.5)	dCMP_cyt_deam_1
106		AsK	ANAEK_RS03260	AsK_peg_0637__Riboflavin_kinase_(EC_2.7.1.26)_/_FMN_adenylyltransferase_(EC_2.7.7.2)	Flavokinase	FAD_syn
107	PilB	AsK	ANAEK_RS03265	AsK_peg_0638__Type_IV_fimbrial_assembly,_ATPase_PilB	T2SSE	T2SSE_N
108	PilT	AsK	ANAEK_RS03270	AsK_peg_0639__Twitching_motility_protein_PilT	T2SSE
109	PilC	AsK	ANAEK_RS03275	AsK_peg_0640__Type_IV_fimbrial_assembly_protein_PilC	T2SSF
110	PilS	AsK	ANAEK_RS03280	AsK_peg_0641__Two-component_sensor_PilS	PAS_4	HisKA	HATPase_c
111	PilR	AsK	ANAEK_RS03285	AsK_peg_0642__Type_IV_fimbriae_expression_regulatory_protein_PilR	Response_reg	HTH_8	Sigma54_activat
112	PilY1	AsK	ANAEK_RS03290	AsK_peg_0643__Type_IV_fimbrial_biogenesis_protein_PilY1	NO_domain
113		AsK	ANAEK_RS03295	AsK_peg_0644__hypothetical_protein	NO_domain
114	PilW	AsK	ANAEK_RS03300	AsK_peg_0645__hypothetical_protein	N_methyl	PilW
115		AsK	ANAEK_RS03305	AsK_peg_0646__hypothetical_protein	NO_domain
116		AsK	ANAEK_RS03310	AsK_peg_0647__hypothetical_protein	N_methyl
117		AsK	ANAEK_RS03315	AsK_peg_0648__TPR_repeat	TPR_19	TPR_16
118	PilI	AsK	ANAEK_RS03320	AsK_peg_0649__hypothetical_protein	ABC2_membrane_2
119	PilG	AsK	ANAEK_RS03325	AsK_peg_0650__hypothetical_protein	NO_domain
120	PilA	AsK	ANAEK_RS03330	AsK_peg_0651__peptidase_M48,_Ste24p	N_methyl
121	PilH	AsK	ANAEK_RS03335	AsK_peg_0652__ABC_transporter_ATP-binding_protein	ABC_tran
122	PilD	AsK	ANAEK_RS03340	AsK_peg_0653__Leader_peptidase_(Prepilin_peptidase)_(EC_3.4.23.43)_/_N-methyltransferase_(EC_2.1.1.-)	Peptidase_A24	DiS_P_DiS
123	PilS	AsK	ANAEK_RS03345	AsK_peg_0654__Two-component_sensor_PilS	HATPase_c	HisKA
124	PilR	AsK	ANAEK_RS03350	AsK_peg_0655__Type_IV_fimbriae_expression_regulatory_protein_PilR	Response_reg	Sigma54_activat	HTH_8
125		AsK	ANAEK_RS03355	AsK_peg_0656__transcriptional_regulator,_putative	HTH_31
126	PilM	AsK	ANAEK_RS03360	AsK_peg_0657__Type_IV_pilus_biogenesis_protein_PilM	PilM_2
127	PilN	AsK	ANAEK_RS03365	AsK_peg_0658__Type_IV_pilus_biogenesis_protein_PilN	PilN
128	PilO	AsK	ANAEK_RS03370	AsK_peg_0659__Type_IV_pilus_biogenesis_protein_PilO	PilO
129	PilP	AsK	ANAEK_RS03375	AsK_peg_0660__Type_IV_pilus_biogenesis_protein_PilP	PilP
130	PilQ	AsK	ANAEK_RS03380	AsK_peg_0661__Type_IV_pilus_biogenesis_protein_PilQ	AMIN	Secretin_N	STN	Secretin
131		AsK	ANAEK_RS03385	AsK_peg_0662__hypothetical_protein	NO_domain
132		AsK	ANAEK_RS03390	AsK_peg_0663__hypothetical_protein	NO_domain
133		AsK	ANAEK_RS03395	AsK_peg_0664__Translation_elongation_factor_P	EFP	EFP_N	Elong-fact-P_C
134		AsK	ANAEK_RS03400	AsK_peg_0665__Biotin_carboxyl_carrier_protein_of_acetyl-CoA_carboxylase	Biotin_lipoyl
135		AsK	ANAEK_RS03405	AsK_peg_0666__Biotin_carboxylase_of_acetyl-CoA_carboxylase_(EC_6.3.4.14)	CPSase_L_D2	Biotin_carb_C	Biotin_carb_N
136
137		AsF	ANAE109_RS03395	AsF_peg_0675__FIG000859:_hypothetical_protein_YebC	NO_domain
138		AsF	ANAE109_RS03400	AsF_peg_0676__Pyrimidine-nucleoside_phosphorylase_(EC_2.4.2.2)	Glycos_trans_3N	Glycos_transf_3	PYNP_C
139		AsF	ANAE109_RS03405	AsF_peg_0677__Purine_nucleoside_phosphorylase_(EC_2.4.2.1)	PNP_UDP_1
140	PilZ	AsF	ANAE109_RS03410	AsF_peg_0678__type_IV_pilus_assembly_PilZ	PilZ
141		AsF	ANAE109_RS03415	AsF_peg_0679__Cytidine_deaminase_(EC_3.5.4.5)	NO_domain
142		AsF	ANAE109_RS03420	AsF_peg_0680__Riboflavin_kinase_(EC_2.7.1.26)_/_FMN_adenylyltransferase_(EC_2.7.7.2)	Flavokinase	FAD_syn
143	PilB	AsF	ANAE109_RS03425	AsF_peg_0681__Type_IV_fimbrial_assembly,_ATPase_PilB	T2SSE	T2SSE_N
144	PilT	AsF	ANAE109_RS03430	AsF_peg_0682__Twitching_motility_protein_PilT	T2SSE
145	PilC	AsF	ANAE109_RS03435	AsF_peg_0683__Type_IV_fimbrial_assembly_protein_PilC	T2SSF	T2SSF
146	PilS	AsF	ANAE109_RS03440	AsF_peg_0684__Two-component_sensor_PilS	HATPase_c	PAS_4	HisKA
147	PilR	AsF	ANAE109_RS03445	AsF_peg_0685__Type_IV_fimbriae_expression_regulatory_protein_PilR	HTH_8	Response_reg	Sigma54_activat
148	PilY1	AsF	ANAE109_RS03450	AsF_peg_0686__Type_IV_fimbrial_biogenesis_protein_PilY1	NO_domain
149		AsF	ANAE109_RS03455	AsF_peg_0687__hypothetical_protein	NO_domain
150		AsF	ANAE109_RS03460	AsF_peg_0688__hypothetical_protein	PilW	N_methyl
151		AsF	ANAE109_RS03465	AsF_peg_0689__conserved_hypothetical_protein	N_methyl
152		AsF	ANAE109_RS03470	AsF_peg_0690__conserved_hypothetical_protein	N_methyl
153		AsF	ANAE109_RS03475	AsF_peg_0691__TPR_repeat	TPR_16	TPR_16
154	PilI	AsF	ANAE109_RS03480	AsF_peg_0692__hypothetical_protein	ABC2_membrane_2
155		AsF	ANAE109_RS03485	AsF_peg_0693__hypothetical_protein	NO_domain
156	PilA	AsF	ANAE109_RS23210	AsF_peg_0694__Type_IV_pilus_biogenesis_protein_PilE	N_methyl
157	PilH	AsF	ANAE109_RS03495	AsF_peg_0695__ABC_transporter_ATP-binding_protein	ABC_tran
158	PilD	AsF	ANAE109_RS03500	AsF_peg_0696__Leader_peptidase_(Prepilin_peptidase)_(EC_3.4.23.43)_/_N-methyltransferase_(EC_2.1.1.-)	DiS_P_DiS	Peptidase_A24
159	PilS	AsF	ANAE109_RS03505	AsF_peg_0697__Two-component_sensor_PilS	HisKA	HATPase_c
160	PilR	AsF	ANAE109_RS03510	AsF_peg_0698__Type_IV_fimbriae_expression_regulatory_protein_PilR	Response_reg	HTH_8	Sigma54_activat
161		AsF	ANAE109_RS03515	AsF_peg_0699__transcriptional_regulator,_putative	HTH_31
162	PilM	AsF	ANAE109_RS03520	AsF_peg_0700__Type_IV_pilus_biogenesis_protein_PilM	PilM_2
163	PilN	AsF	ANAE109_RS03525	AsF_peg_0701__Type_IV_pilus_biogenesis_protein_PilN	PilN
164	PilO	AsF	ANAE109_RS03530	AsF_peg_0702__Type_IV_pilus_biogenesis_protein_PilO	PilO
165	PilP	AsF	ANAE109_RS03535	AsF_peg_0703__Type_IV_pilus_biogenesis_protein_PilP	PilP
166	PilQ	AsF	ANAE109_RS03540	AsF_peg_0704__Type_IV_pilus_biogenesis_protein_PilQ	AMIN	AMIN	STN	Secretin	Secretin_N
167		AsF	ANAE109_RS23215	AsF_peg_0705__hypothetical_protein	NO_domain
168		AsF	ANAE109_RS03550	AsF_peg_0706__hypothetical_protein	NO_domain
169		AsF	ANAE109_RS03555	AsF_peg_0707__Translation_elongation_factor_P	EFP_N	EFP	Elong-fact-P_C
170		AsF	ANAE109_RS03560	AsF_peg_0708__Biotin_carboxyl_carrier_protein_of_acetyl-CoA_carboxylase	Biotin_lipoyl
171		AsF	ANAE109_RS03565	AsF_peg_0709__Biotin_carboxylase_of_acetyl-CoA_carboxylase_(EC_6.3.4.14)	CPSase_L_D2	Biotin_carb_N	Biotin_carb_C
172
173		Cc	COCOR_RS31315	Cc_peg_6380--Biotin_carboxylase_of_acetyl-CoA_carboxylase_(EC_6.3.4.14)	Biotin_carb_N	Biotin_carb_C	CPSase_L_D2
174		Cc	COCOR_RS31320	Cc_peg_6381--Biotin_carboxyl_carrier_protein_of_acetyl-CoA_carboxylase	Biotin_lipoyl
175		Cc	COCOR_RS31325	Cc_peg_6382--Translation_elongation_factor_P	EFP_N	Elong-fact-P_C	EFP
176		Cc	COCOR_RS31330	Cc_peg_6383--hypothetical_protein	NO_domain
177		Cc	COCOR_RS31335	Cc_peg_6384--putative_lipoprotein	NO_domain
178	PilQ	Cc	COCOR_RS31340	Cc_peg_6385--Type_IV_pilus_biogenesis_protein_PilQ	AMIN	STN	Secretin_N	Secretin
179	PilP	Cc	COCOR_RS31345	Cc_peg_6386--Type_IV_pilus_biogenesis_protein_PilP	PilP
180	PilO	Cc	COCOR_RS31350	Cc_peg_6387--Type_IV_pilus_biogenesis_protein_PilO	PilO
181	PilN	Cc	COCOR_RS31355	Cc_peg_6388--Type_IV_pilus_biogenesis_protein_PilN	PilN
182	PilM	Cc	COCOR_RS31360	Cc_peg_6389--Type_IV_pilus_biogenesis_protein_PilM	PilM_2
183	PilR	Cc	COCOR_RS31365	Cc_peg_6390--Type_IV_fimbriae_expression_regulatory_protein_PilR	Sigma54_activat	Response_reg	HTH_8
184	PilS	Cc	COCOR_RS31370	Cc_peg_6391--Two-component_sensor_PilS	HATPase_c	HisKA
185	PilD	Cc	COCOR_RS31375	Cc_peg_6392--Leader_peptidase_(Prepilin_peptidase)_(EC_3.4.23.43)_/_N-methyltransferase_(EC_2.1.1.-)	DiS_P_DiS	Peptidase_A24
186	PilA	Cc	COCOR_RS31380	Cc_peg_6393--Type_IV_pilin_PilA	N_methyl	Pilin_PilA
187	PilG	Cc	COCOR_RS31385	Cc_peg_6394--hypothetical_protein	NO_domain
188	PilH	Cc	COCOR_RS31390	Cc_peg_6395--PilH	ABC_tran
189	PilI	Cc	COCOR_RS31395	Cc_peg_6396--PilI	ABC2_membrane_2
190	PilR	Cc	COCOR_RS31400	Cc_peg_6397--Type_IV_fimbriae_expression_regulatory_protein_PilR	Response_reg	Sigma54_activat	HTH_8
191	PilS	Cc	COCOR_RS31405	Cc_peg_6398--Two-component_sensor_PilS	PAS_4	HisKA	HATPase_c
192	PilC	Cc	COCOR_RS31410	Cc_peg_6399--Type_IV_fimbrial_assembly_protein_PilC	T2SSF
193	PilT	Cc	COCOR_RS31415	Cc_peg_6400--Twitching_motility_protein_PilT	T2SSE
194	PilB	Cc	COCOR_RS31420	Cc_peg_6401--Type_IV_fimbrial_assembly,_ATPase_PilB	T2SSE	T2SSE_N
195		Cc	COCOR_RS31425	Cc_peg_6402--Riboflavin_kinase_(EC_2.7.1.26)_/_FMN_adenylyltransferase_(EC_2.7.7.2)	Flavokinase	FAD_syn
196		Cc	COCOR_RS31430	Cc_peg_6403--tRNA_(guanine46-N7-)-methyltransferase_(EC_2.1.1.33)	Methyltransf_4
197		Cc	COCOR_RS31435	Cc_peg_6404--Response_regulator/GGDEF_domain_protein	GGDEF	Response_reg
198		Cc	COCOR_RS31440	Cc_peg_6405--putative_lipoprotein	NO_domain
199		Cc	COCOR_RS31445	Cc_peg_6406--hypothetical_protein	NO_domain
200
201		CYB	D187_RS12145	CYB_peg_06416__contig6_Biotin_carboxylase_of_acetyl-CoA_carboxylase_(EC_6.3.4.14)	Biotin_carb_N	Biotin_carb_C	CPSase_L_D2
202		CYB	D187_RS12150	CYB_peg_06417__contig6_Biotin_carboxyl_carrier_protein_of_acetyl-CoA_carboxylase	Biotin_lipoyl
203		CYB	D187_RS12155	CYB_peg_06418__contig6_Translation_elongation_factor_P	EFP	Elong-fact-P_C	EFP_N
204		CYB	D187_RS12160	CYB_peg_06419__contig6_FIG00677645:_hypothetical_protein	NO_domain
205		CYB	D187_RS12165	CYB_peg_06420__contig6_hypothetical_protein	NO_domain
206	PilQ	CYB	D187_RS12170	CYB_peg_06421__contig6_Type_IV_pilus_biogenesis_protein_PilQ	AMIN	Secretin	STN	Secretin_N
207	PilP	CYB	D187_RS12175	CYB_peg_06422__contig6_Type_IV_pilus_biogenesis_protein_PilP	PilP
208	PilO	CYB	D187_RS12180	CYB_peg_06423__contig6_Type_IV_pilus_biogenesis_protein_PilO	PilO
209	PilN	CYB	D187_RS12185	CYB_peg_06424__contig6_Type_IV_pilus_biogenesis_protein_PilN	PilN
210	PilM	CYB	D187_RS12190	CYB_peg_06425__contig6_Type_IV_pilus_biogenesis_protein_PilM	PilM_2
211	PilD	CYB	D187_RS12195	CYB_peg_06426__contig6_Leader_peptidase_(Prepilin_peptidase)_(EC_3.4.23.43)_/_N-methyltransferase_(EC_2.1.1.-)	Peptidase_A24	DiS_P_DiS
212	PilA	CYB	D187_RS12200	CYB_peg_06427__contig6_Type_IV_pilin_PilA	N_methyl	Pilin_PilA
213	PilG	CYB	D187_RS12205	CYB_peg_06428__contig6_hypothetical_protein	NO_domain
214	PilH	CYB	D187_RS12210	CYB_peg_06429__contig6_PilH	ABC_tran
215	PilI	CYB	D187_RS12215	CYB_peg_06430__contig6_PilI	ABC2_membrane_2
216	PilR	CYB	D187_RS12220	CYB_peg_06431__contig6_Type_IV_fimbriae_expression_regulatory_protein_PilR	Sigma54_activat	Response_reg	HTH_8
217	PilS	CYB	D187_RS12225	CYB_peg_06432__contig6_Two-component_sensor_PilS	PAS_8	HATPase_c	HisKA
218	PilC	CYB	D187_RS12230	CYB_peg_06433__contig6_Type_IV_fimbrial_assembly_protein_PilC	T2SSF
219	PilT	CYB	D187_RS12235	CYB_peg_06434__contig6_Twitching_motility_protein_PilT	T2SSE
220	PilB	CYB	D187_RS12240	CYB_peg_06435__contig6_Type_IV_fimbrial_assembly,_ATPase_PilB	T2SSE_N	T2SSE
221		CYB	D187_RS12245	CYB_peg_06436__contig6_Riboflavin_kinase_(EC_2.7.1.26)_/_FMN_adenylyltransferase_(EC_2.7.7.2)	FAD_syn	Flavokinase
222		CYB	D187_RS12250	CYB_peg_06437__contig6_tRNA_(guanine46-N7-)-methyltransferase_(EC_2.1.1.33)	Methyltransf_4
223		CYB	D187_RS12255	CYB_peg_06438__contig6_Response_regulator/GGDEF_domain_protein	Response_reg	GGDEF
224		CYB	D187_RS12260	CYB_peg_06439__contig6_putative_lipoprotein	NO_domain
225		CYB	D187_RS37235	CYB_peg_06440__contig63_hypothetical_protein	NO_domain
226
227		CYVI	Q664_RS08405	CYVI_peg_08547__contig_051_Biotin_carboxylase_of_acetyl-CoA_carboxylase_(EC_6.3.4.14)	Biotin_carb_N	Biotin_carb_C	CPSase_L_D2
228		CYVI	Q664_RS08410	CYVI_peg_08548__contig_051_Biotin_carboxyl_carrier_protein_of_acetyl-CoA_carboxylase	Biotin_lipoyl
229		CYVI	Q664_RS08415	CYVI_peg_08549__contig_051_Translation_elongation_factor_P	EFP_N	Elong-fact-P_C	EFP
230		CYVI	Q664_RS08420	CYVI_peg_08550__contig_051_FIG00677645:_hypothetical_protein	NO_domain
231		CYVI	Q664_RS08425	CYVI_peg_08551__contig_051_putative_lipoprotein	NO_domain
232	PilQ	CYVI	Q664_RS08430	CYVI_peg_08552__contig_051_Type_IV_pilus_biogenesis_protein_PilQ	AMIN	Secretin_N	Secretin	STN
233	PilP	CYVI	Q664_RS08435	CYVI_peg_08553__contig_051_Type_IV_pilus_biogenesis_protein_PilP	PilP
234	PilO	CYVI	Q664_RS08440	CYVI_peg_08554__contig_051_Type_IV_pilus_biogenesis_protein_PilO	PilO
235	PilN	CYVI	Q664_RS08445	CYVI_peg_08555__contig_051_Type_IV_pilus_biogenesis_protein_PilN	PilN
236	PilM	CYVI	Q664_RS08450	CYVI_peg_08556__contig_051_Type_IV_pilus_biogenesis_protein_PilM	PilM_2
237	PilR	CYVI	Q664_RS08455	CYVI_peg_08557__contig_051_Type_IV_fimbriae_expression_regulatory_protein_PilR	HTH_8	Sigma54_activat	Response_reg
238	PilS	CYVI	Q664_RS08460	CYVI_peg_08558__contig_051_Two-component_sensor_PilS	HisKA	HATPase_c
239	PilD	CYVI	Q664_RS08465	CYVI_peg_08559__contig_051_Leader_peptidase_(Prepilin_peptidase)_(EC_3.4.23.43)_/_N-methyltransferase_(EC_2.1.1.-)	DiS_P_DiS	Peptidase_A24
240		CYVI	RAST encoded/No-homolog-found in Refseq	CYVI_peg_08560__contig_051_hypothetical_protein	NO_domain
241	PilA	CYVI	Q664_RS08470	CYVI_peg_08561__contig_051_Type_IV_pilin_PilA	N_methyl	Pilin_PilA
242	PilG	CYVI	Q664_RS08475	CYVI_peg_08562__contig_051_hypothetical_protein	NO_domain
243	PilH	CYVI	Q664_RS08480	CYVI_peg_08563__contig_051_PilH	ABC_tran
244	PilI	CYVI	Q664_RS08485	CYVI_peg_08564__contig_051_PilI	ABC2_membrane_2
245	PilR	CYVI	Q664_RS08490	CYVI_peg_08565__contig_051_Type_IV_fimbriae_expression_regulatory_protein_PilR	HTH_8	Response_reg	Sigma54_activat
246	PilS	CYVI	Q664_RS08495	CYVI_peg_08566__contig_051_Two-component_sensor_PilS	HATPase_c	HisKA
247	PilC	CYVI	Q664_RS08500	CYVI_peg_08567__contig_051_Type_IV_fimbrial_assembly_protein_PilC	T2SSF
248	PilT	CYVI	Q664_RS08505	CYVI_peg_08568__contig_051_Twitching_motility_protein_PilT	T2SSE
249	PilB	CYVI	Q664_RS08510	CYVI_peg_08569__contig_051_Type_IV_fimbrial_assembly,_ATPase_PilB	T2SSE	T2SSE_N
250		CYVI	Q664_RS08515	CYVI_peg_08570__contig_051_Riboflavin_kinase_(EC_2.7.1.26)_/_FMN_adenylyltransferase_(EC_2.7.7.2)	FAD_syn	Flavokinase
251		CYVI	Q664_RS08520	CYVI_peg_08571__contig_051_tRNA_(guanine46-N7-)-methyltransferase_(EC_2.1.1.33)	Methyltransf_4
252		CYVI	Q664_RS08525	CYVI_peg_08572__contig_051_Response_regulator/GGDEF_domain_protein	GGDEF	Response_reg
253		CYVI	Q664_RS08530	CYVI_peg_08573__contig_051_putative_lipoprotein	NO_domain
254		CYVI	RAST encoded/No-homolog-found in Refseq	CYVI_peg_08574__contig_051_TPR-repeat-containing_protein	NO_domain
255
256		HM	DB31_RS43400	HM_peg_6088__contig_33_hypothetical_protein	NO_domain
257		HM	DB31_RS43405	HM_peg_6089__contig_33_putative_lipoprotein	NO_domain
258		HM	DB31_RS43410	HM_peg_6090__contig_33_Response_regulator/GGDEF_domain_protein	GGDEF	Response_reg
259		HM	DB31_RS43415	HM_peg_6091__contig_33_tRNA_(guanine46-N7-)-methyltransferase_(EC_2.1.1.33)	Methyltransf_4
260		HM	DB31_RS43420	HM_peg_6092__contig_33_Riboflavin_kinase_(EC_2.7.1.26)_/_FMN_adenylyltransferase_(EC_2.7.7.2)	FAD_syn	Flavokinase
261	PilB	HM	DB31_RS43425	HM_peg_6093__contig_33_Type_IV_fimbrial_assembly,_ATPase_PilB	T2SSE	T2SSE_N
262	PilT	HM	DB31_RS43430	HM_peg_6094__contig_33_Twitching_motility_protein_PilT	T2SSE
263	PilC	HM	DB31_RS43435	HM_peg_6095__contig_33_Type_IV_fimbrial_assembly_protein_PilC	T2SSF
264	PilS	HM	DB31_RS43440	HM_peg_6096__contig_33_Sensor_protein_of_zinc_sigma-54-dependent_two-component_system	HisKA	PAS_8	HATPase_c
265	PilR	HM	DB31_RS43445	HM_peg_6097__contig_33_Type_IV_fimbriae_expression_regulatory_protein_PilR	HTH_8	Response_reg	Sigma54_activat
266		HM	DB31_RS43450	HM_peg_6098__contig_33_Asparagine_synthetase_[glutamine-hydrolyzing]_(EC_6.3.5.4)	GATase_7	Asn_synthase
267		HM	DB31_RS45850	HM_peg_6099__contig_33_hypothetical_protein	NO_domain
268		HM	DB31_RS43460	HM_peg_6100__contig_33_Asparagine_synthetase_[glutamine-hydrolyzing]_(EC_6.3.5.4)	Asn_synthase	GATase_7
269		HM	DB31_RS43465	HM_peg_6101__contig_33_ATP-dependent_RNA_helicase_RhlE	DEAD	Helicase_C
270	PilI	HM	DB31_RS43470	HM_peg_6102__contig_33_PilI	ABC2_membrane_2
271	PilH	HM	DB31_RS43475	HM_peg_6103__contig_33_PilH	ABC_tran
272	PilG	HM	DB31_RS43480	HM_peg_6104__contig_33_hypothetical_protein	NO_domain
273	PilA	HM	DB31_RS43485	HM_peg_6105__contig_33_pilin	N_methyl	Pilin_PilA
274		HM	RAST encoded/No-homolog-found in Refseq	HM_peg_6106__contig_34_hypothetical_protein	NO_domain
275		HM	RAST encoded/No-homolog-found in Refseq	HM_peg_6107__contig_34_hypothetical_protein	NO_domain
276		HM	DB31_RS43495	HM_peg_6108__contig_34_Malonyl_CoA-acyl_carrier_protein_transacylase_(EC_2.3.1.39)	ketoacyl-synt	Ketoacyl-synt_C	KAsynt_C_assoc	KR	Acyl_transf_1	PS-DH	PP-binding
277		HM	DB31_RS43500	HM_peg_6109__contig_34_Branched-chain_alpha-keto_acid_dehydrogenase,_E1_component,_alpha_subunit_(EC_1.2.4.4)	E1_dh
278		HM	DB31_RS43505	HM_peg_6110__contig_34_Branched-chain_alpha-keto_acid_dehydrogenase,_E1_component,_beta_subunit_(EC_1.2.4.4)	Transketolase_C	Transket_pyr
279		HM	DB31_RS43510	HM_peg_6111__contig_34_Dihydrolipoamide_acyltransferase_component_of_branched-chain_alpha-keto_acid_dehydrogenase_complex_(EC_2.3.1.168)	2-oxoacid_dh	E3_binding	PP-binding
280
281		MfB	MFUL124B02_RS33670	MfB_peg_6863__Biotin_carboxylase_of_acetyl-CoA_carboxylase_(EC_6.3.4.14)	Biotin_carb_C	CPSase_L_D2	Biotin_carb_N
282		MfB	MFUL124B02_RS33675	MfB_peg_6864__Biotin_carboxyl_carrier_protein_of_acetyl-CoA_carboxylase	Biotin_lipoyl
283		MfB	MFUL124B02_RS33680	MfB_peg_6865__Translation_elongation_factor_P	Elong-fact-P_C	EFP_N	EFP
284		MfB	MFUL124B02_RS33685	MfB_peg_6866__FIG00677645:_hypothetical_protein	NO_domain
285		MfB	MFUL124B02_RS33690	MfB_peg_6867__putative_lipoprotein	NO_domain
286	PilQ	MfB	MFUL124B02_RS33695	MfB_peg_6868__Type_IV_pilus_biogenesis_protein_PilQ	AMIN	Secretin	STN	Secretin_N
287		MfB	RAST encoded/No-homolog-found in Refseq	MfB_peg_6869__hypothetical_protein	NO_domain
288	PilP	MfB	MFUL124B02_RS33700	MfB_peg_6870__Type_IV_pilus_biogenesis_protein_PilP	PilP
289	PilO	MfB	MFUL124B02_RS33705	MfB_peg_6871__Type_IV_pilus_biogenesis_protein_PilO	PilO
290	PilN	MfB	MFUL124B02_RS33710	MfB_peg_6872__Type_IV_pilus_biogenesis_protein_PilN	PilN
291	PilM	MfB	MFUL124B02_RS33715	MfB_peg_6873__Type_IV_pilus_biogenesis_protein_PilM	PilM_2
292	PilR	MfB	MFUL124B02_RS33720	MfB_peg_6874__Type_IV_fimbriae_expression_regulatory_protein_PilR	Sigma54_activat	HTH_8	Response_reg
293	PilS	MfB	MFUL124B02_RS33725	MfB_peg_6875__Two-component_sensor_PilS	HisKA	HATPase_c
294	PilD	MfB	MFUL124B02_RS33730	MfB_peg_6876__Leader_peptidase_(Prepilin_peptidase)_(EC_3.4.23.43)_/_N-methyltransferase_(EC_2.1.1.-)	Peptidase_A24	DiS_P_DiS
295	PilA	MfB	MFUL124B02_RS33735	MfB_peg_6877__Type_IV_pilin_PilA	N_methyl	Pilin_PilA
296	PilG	MfB	MFUL124B02_RS33740	MfB_peg_6878__hypothetical_protein	NO_domain
297	PilH	MfB	MFUL124B02_RS33745	MfB_peg_6879__PilH	ABC_tran
298	PilI	MfB	MFUL124B02_RS33750	MfB_peg_6880__PilI	ABC2_membrane_2
299		MfB	MFUL124B02_RS33755	MfB_peg_6881__TPR_repeat	TPR_16	TPR_12
300		MfB	MFUL124B02_RS33760	MfB_peg_6882__Vng0920h	PMT_2
301		MfB	MFUL124B02_RS33765	MfB_peg_6883__hypothetical_protein	WbqC
302		MfB	MFUL124B02_RS33770	MfB_peg_6884__Lipopolysaccharide_biosynthesis_protein_RffA	DegT_DnrJ_EryC1
303		MfB	MFUL124B02_RS33775	MfB_peg_6885__Glycosyl_transferase_family_2	Glycos_transf_2
304		MfB	MFUL124B02_RS33780	MfB_peg_6886__hypothetical_protein	NO_domain
305		MfB	MFUL124B02_RS33785	MfB_peg_6887__hypothetical_protein	Amino_oxidase	NAD_binding_8
306	PilR	MfB	MFUL124B02_RS33790	MfB_peg_6888__Type_IV_fimbriae_expression_regulatory_protein_PilR	HTH_8	Sigma54_activat	Response_reg
307	PilS	MfB	MFUL124B02_RS33795	MfB_peg_6889__Two-component_sensor_PilS	HATPase_c	HisKA	PAS_4
308	PilC	MfB	MFUL124B02_RS33800	MfB_peg_6890__Type_IV_fimbrial_assembly_protein_PilC	T2SSF
309	PilT	MfB	MFUL124B02_RS33805	MfB_peg_6891__Twitching_motility_protein_PilT	T2SSE
310	PilB	MfB	MFUL124B02_RS33810	MfB_peg_6892__Type_IV_fimbrial_assembly_ATPase_PilB	T2SSE_N	T2SSE
311		MfB	MFUL124B02_RS33815	MfB_peg_6893__Riboflavin_kinase_(EC_2.7.1.26)_/_FMN_adenylyltransferase_(EC_2.7.7.2)	FAD_syn	Flavokinase
312		MfB	RAST encoded/No-homolog-found in Refseq	MfB_peg_6894__hypothetical_protein	NO_domain
313		MfB	MFUL124B02_RS33820	MfB_peg_6895__tRNA_(guanine46-N7-)-methyltransferase_(EC_2.1.1.33)	Methyltransf_4
314		MfB	MFUL124B02_RS33825	MfB_peg_6896__Response_regulator/GGDEF_domain_protein	GGDEF	Response_reg
315		MfB	MFUL124B02_RS33830	MfB_peg_6897__putative_lipoprotein	NO_domain
316
317		Mf	LILAB_RS35735	Mf_peg_7352--Biotin_carboxylase_of_acetyl-CoA_carboxylase_(EC_6.3.4.14)	Biotin_carb_N	CPSase_L_D2	Biotin_carb_C
318		Mf	LILAB_RS35740	Mf_peg_7353--Biotin_carboxyl_carrier_protein_of_acetyl-CoA_carboxylase	Biotin_lipoyl
319		Mf	LILAB_RS35745	Mf_peg_7354--Translation_elongation_factor_P	EFP	Elong-fact-P_C	EFP_N
320		Mf	LILAB_RS35750	Mf_peg_7355--FIG00677645:_hypothetical_protein	NO_domain
321		Mf	LILAB_RS35755	Mf_peg_7356--putative_lipoprotein	NO_domain
322	PilQ	Mf	LILAB_RS35760	Mf_peg_7357--Type_IV_pilus_biogenesis_protein_PilQ	Secretin_N	AMIN	STN	Secretin
323	PilP	Mf	LILAB_RS35765	Mf_peg_7358--Type_IV_pilus_biogenesis_protein_PilP	PilP
324	PilO	Mf	LILAB_RS35770	Mf_peg_7359--Type_IV_pilus_biogenesis_protein_PilO	PilO
325	PilN	Mf	LILAB_RS35775	Mf_peg_7360--Type_IV_pilus_biogenesis_protein_PilN	PilN
326	PilM	Mf	LILAB_RS35780	Mf_peg_7361--Type_IV_pilus_biogenesis_protein_PilM	PilM_2
327	PilR	Mf	LILAB_RS35785	Mf_peg_7362--Type_IV_fimbriae_expression_regulatory_protein_PilR	HTH_8	Sigma54_activat	Response_reg
328	PilS	Mf	LILAB_RS35790	Mf_peg_7363--Two-component_sensor_PilS	HATPase_c	HisKA
329	PilD	Mf	LILAB_RS35795	Mf_peg_7364--Leader_peptidase_(Prepilin_peptidase)_(EC_3.4.23.43)_/_N-methyltransferase_(EC_2.1.1.-)	DiS_P_DiS	Peptidase_A24
330	PilI	Mf	LILAB_RS35800	Mf_peg_7365--PilI	ABC2_membrane_2
331	PilH	Mf	LILAB_RS35805	Mf_peg_7366--PilH	ABC_tran
332	PilG	Mf	LILAB_RS35810	Mf_peg_7367--hypothetical_protein	NO_domain
333	PilA	Mf	LILAB_RS35815	Mf_peg_7368--Type_IV_pilin_PilA	Pilin_PilA
334	PilR	Mf	LILAB_RS35820	Mf_peg_7369--Type_IV_fimbriae_expression_regulatory_protein_PilR	HTH_8	Response_reg	Sigma54_activat
335	PilS	Mf	LILAB_RS35825	Mf_peg_7370--Two-component_sensor_PilS	PAS_8	HisKA	HATPase_c
336	PilC	Mf	LILAB_RS35830	Mf_peg_7371--Type_IV_fimbrial_assembly_protein_PilC	T2SSF
337	PilT	Mf	LILAB_RS35835	Mf_peg_7372--Twitching_motility_protein_PilT	T2SSE
338	PilB	Mf	LILAB_RS35840	Mf_peg_7373--Type_IV_fimbrial_assembly,_ATPase_PilB	T2SSE_N	T2SSE
339		Mf	LILAB_RS35845	Mf_peg_7374--Riboflavin_kinase_(EC_2.7.1.26)_/_FMN_adenylyltransferase_(EC_2.7.7.2)	FAD_syn	Flavokinase
340		Mf	LILAB_RS35850	Mf_peg_7375--tRNA_(guanine46-N7-)-methyltransferase_(EC_2.1.1.33)	Methyltransf_4
341		Mf	LILAB_RS35855	Mf_peg_7376--Response_regulator/GGDEF_domain_protein	Response_reg	GGDEF
342		Mf	LILAB_RS35860	Mf_peg_7377--putative_lipoprotein	NO_domain
343		Mf	LILAB_RS35865	Mf_peg_7378--hypothetical_protein	NO_domain
344
345		Mh	A176_RS05420	Mh_peg_1116_hypothetical_protein	NO_domain
346		Mh	A176_RS05425	Mh_peg_1117_putative_lipoprotein	NO_domain
347		Mh	A176_RS05430	Mh_peg_1118_Response_regulator/GGDEF_domain_protein	Response_reg	GGDEF
348		Mh	A176_RS05435	Mh_peg_1119_tRNA_(guanine46-N7-)-methyltransferase	Methyltransf_4
349		Mh	A176_RS05440	Mh_peg_1120_Riboflavin_kinase	Flavokinase	FAD_syn
350	PilB	Mh	A176_RS05445	Mh_peg_1121_Type_IV_fimbrial_assembly,_ATPase_PilB	T2SSE_N	T2SSE
351	PilT	Mh	A176_RS05450	Mh_peg_1122_Twitching_motility_protein_PilT	T2SSE
352	PilC	Mh	A176_RS05455	Mh_peg_1123_Type_IV_fimbrial_assembly_protein_PilC	T2SSF
353	PilS	Mh	A176_RS05460	Mh_peg_1124_Two-component_sensor_PilS	PAS_8	HisKA	HATPase_c
354	PilR	Mh	A176_RS05465	Mh_peg_1125_Type_IV_fimbriae_expression_regulatory_protein_PilR	HTH_8	Sigma54_activat	Response_reg
355	PilA	Mh	A176_RS05470	Mh_peg_1126_Type_IV_pilin_PilA	N_methyl	Pilin_PilA
356	PilG	Mh	A176_RS05475	Mh_peg_1127_hypothetical_protein	NO_domain
357	PilH	Mh	A176_RS05480	Mh_peg_1128_PilH	ABC_tran
358	PilI	Mh	A176_RS05485	Mh_peg_1129_PilI	ABC2_membrane_2
359	PilD	Mh	A176_RS05490	Mh_peg_1130_Leader_peptidase_(Prepilin_peptidase)	Peptidase_A24	DiS_P_DiS
360	PilS	Mh	A176_RS05495	Mh_peg_1131_Two-component_sensor_PilS	HATPase_c	HisKA
361	PilR	Mh	A176_RS05500	Mh_peg_1132_Type_IV_fimbriae_expression_regulatory_protein_PilR	HTH_8	Sigma54_activat	Response_reg
362	PilM	Mh	A176_RS05505	Mh_peg_1133_Type_IV_pilus_biogenesis_protein_PilM	PilM_2
363	PilN	Mh	A176_RS05510	Mh_peg_1134_Type_IV_pilus_biogenesis_protein_PilN	PilN
364	PilO	Mh	A176_RS05515	Mh_peg_1135_Type_IV_pilus_biogenesis_protein_PilO	PilO
365	PilP	Mh	A176_RS05520	Mh_peg_1136_Type_IV_pilus_biogenesis_protein_PilP	PilP
366	PilQ	Mh	A176_RS05525	Mh_peg_1137_Type_IV_pilus_biogenesis_protein_PilQ	AMIN	STN	Secretin	Secretin_N
367		Mh	A176_RS05530	Mh_peg_1138_putative_lipoprotein	NO_domain
368		Mh	A176_RS05535	Mh_peg_1139_hypothetical_protein	NO_domain
369		Mh	A176_RS05540	Mh_peg_1140_Translation_elongation_factor_P	EFP	Elong-fact-P_C	EFP_N
370		Mh	A176_RS05545	Mh_peg_1141_Biotin_carboxyl_carrier_protein_of_acetyl-CoA_carboxylase	Biotin_lipoyl
371		Mh	A176_RS05550	Mh_peg_1142_Biotin_carboxylase_of_acetyl-CoA_carboxylase	Biotin_carb_N	CPSase_L_D2	Biotin_carb_C
372
373		Ms	MYSTI_RS31550	Ms_peg_6447--Biotin_carboxylase_of_acetyl-CoA_carboxylase_(EC_6.3.4.14)	Biotin_carb_N	Biotin_carb_C	CPSase_L_D2
374		Ms	MYSTI_RS31555	Ms_peg_6448--Biotin_carboxyl_carrier_protein_of_acetyl-CoA_carboxylase	Biotin_lipoyl
375		Ms	MYSTI_RS31560	Ms_peg_6449--Translation_elongation_factor_P	EFP	Elong-fact-P_C	EFP_N
376		Ms	MYSTI_RS31565	Ms_peg_6450--hypothetical_protein	NO_domain
377		Ms	MYSTI_RS31570	Ms_peg_6451--putative_lipoprotein	NO_domain
378	PilQ	Ms	MYSTI_RS31575	Ms_peg_6452--Type_IV_pilus_biogenesis_protein_PilQ	Secretin	AMIN	Secretin_N	STN
379	PilP	Ms	MYSTI_RS31580	Ms_peg_6453--Type_IV_pilus_biogenesis_protein_PilP	PilP
380	PilO	Ms	MYSTI_RS31585	Ms_peg_6454--Type_IV_pilus_biogenesis_protein_PilO	PilO
381	PilN	Ms	MYSTI_RS31590	Ms_peg_6455--Type_IV_pilus_biogenesis_protein_PilN	PilN
382	PilM	Ms	MYSTI_RS31595	Ms_peg_6456--Type_IV_pilus_biogenesis_protein_PilM	PilM_2
383	PilR	Ms	MYSTI_RS31600	Ms_peg_6457--Type_IV_fimbriae_expression_regulatory_protein_PilR	Response_reg	HTH_8	Sigma54_activat
384	PilS	Ms	MYSTI_RS31605	Ms_peg_6458--Two-component_sensor_PilS	HisKA	HATPase_c
385	PilD	Ms	MYSTI_RS31610	Ms_peg_6459--Leader_peptidase_(Prepilin_peptidase)_(EC_3.4.23.43)_/_N-methyltransferase_(EC_2.1.1.-)	Peptidase_A24	DiS_P_DiS
386	PilA	Ms	MYSTI_RS31615	Ms_peg_6460--Type_IV_pilin_PilA	Pilin_PilA	N_methyl
387	PilG	Ms	MYSTI_RS31620	Ms_peg_6461--hypothetical_protein	NO_domain
388	PilH	Ms	MYSTI_RS31625	Ms_peg_6462--PilH	ABC_tran
389	PilI	Ms	MYSTI_RS31630	Ms_peg_6463--hypothetical_protein	ABC2_membrane_2
390		Ms	MYSTI_RS31635	Ms_peg_6464--TPR_repeat	TPR_12
391		Ms	MYSTI_RS31640	Ms_peg_6465--hypothetical_protein	PMT_2
392		Ms	RAST encoded/No-homolog-found in Refseq	Ms_peg_6466--hypothetical_protein	NO_domain
393		Ms	MYSTI_RS31645	Ms_peg_6467--hypothetical_protein	WbqC
394		Ms	MYSTI_RS31650	Ms_peg_6468--4-keto-6-deoxy-N-Acetyl-D-hexosaminyl-(Lipid_carrier)_aminotransferase	DegT_DnrJ_EryC1
395		Ms	MYSTI_RS31655	Ms_peg_6469--Glycosyl_transferase,_family_2	Glycos_transf_2
396		Ms	MYSTI_RS31660	Ms_peg_6470--hypothetical_protein	Methyltransf_12
397		Ms	MYSTI_RS31665	Ms_peg_6471--hypothetical_protein	Amino_oxidase
398	PilR	Ms	MYSTI_RS31670	Ms_peg_6472--Type_IV_fimbriae_expression_regulatory_protein_PilR	HTH_8	Response_reg	Sigma54_activat
399	PilS	Ms	MYSTI_RS31675	Ms_peg_6473--Two-component_sensor_PilS	HATPase_c	PAS_4	HisKA
400	PilC	Ms	MYSTI_RS31680	Ms_peg_6474--Type_IV_fimbrial_assembly_protein_PilC	T2SSF
401	PilT	Ms	MYSTI_RS31685	Ms_peg_6475--Twitching_motility_protein_PilT	T2SSE
402	PilB	Ms	MYSTI_RS31690	Ms_peg_6476--Type_IV_fimbrial_assembly,_ATPase_PilB	T2SSE_N	T2SSE
403		Ms	MYSTI_RS31695	Ms_peg_6477--Riboflavin_kinase_(EC_2.7.1.26)_/_FMN_adenylyltransferase_(EC_2.7.7.2)	Flavokinase	FAD_syn
404		Ms	MYSTI_RS31700	Ms_peg_6478--tRNA_(guanine46-N7-)-methyltransferase_(EC_2.1.1.33)	Methyltransf_4
405		Ms	MYSTI_RS31705	Ms_peg_6479--Response_regulator/GGDEF_domain_protein	Response_reg	GGDEF
406		Ms	MYSTI_RS31710	Ms_peg_6480--putative_lipoprotein	NO_domain
407		Ms	MYSTI_RS31715	Ms_peg_6481--hypothetical_protein	NO_domain
408
409		MxDK1622	MXAN_RS27955	MxDK1622_peg_5775--Biotin_carboxylase_of_acetyl-CoA_carboxylase_(EC_6.3.4.14)	Biotin_carb_N	CPSase_L_D2	Biotin_carb_C
410		MxDK1622	MXAN_RS27960	MxDK1622_peg_5776--Biotin_carboxyl_carrier_protein_of_acetyl-CoA_carboxylase	Biotin_lipoyl
411		MxDK1622	MXAN_RS27965	MxDK1622_peg_5777--Translation_elongation_factor_P	EFP	Elong-fact-P_C	EFP_N
412		MxDK1622	MXAN_RS27970	MxDK1622_peg_5778--FIG00677645:_hypothetical_protein	NO_domain
413		MxDK1622	MXAN_RS27975	MxDK1622_peg_5779--putative_lipoprotein	NO_domain
414	PilQ	MxDK1622	MXAN_RS27980	MxDK1622_peg_5780--Type_IV_pilus_biogenesis_protein_PilQ	Secretin_N	AMIN	Secretin	STN
415	PilP	MxDK1622	MXAN_RS27985	MxDK1622_peg_5781--Type_IV_pilus_biogenesis_protein_PilP	PilP
416	PilO	MxDK1622	MXAN_RS27990	MxDK1622_peg_5782--Type_IV_pilus_biogenesis_protein_PilO	PilO
417	PilN	MxDK1622	MXAN_RS27995	MxDK1622_peg_5783--Type_IV_pilus_biogenesis_protein_PilN	PilN
418	PilM	MxDK1622	MXAN_RS28000	MxDK1622_peg_5784--Type_IV_pilus_biogenesis_protein_PilM	PilM_2
419	PilR	MxDK1622	MXAN_RS28005	MxDK1622_peg_5785--Type_IV_fimbriae_expression_regulatory_protein_PilR	Response_reg	Sigma54_activat	HTH_8
420	PilS	MxDK1622	MXAN_RS28010	MxDK1622_peg_5786--Two-component_sensor_PilS	HATPase_c	HisKA
421	PilD	MxDK1622	MXAN_RS28015	MxDK1622_peg_5787--Leader_peptidase_(Prepilin_peptidase)_(EC_3.4.23.43)_/_N-methyltransferase_(EC_2.1.1.-)	Peptidase_A24	DiS_P_DiS
422	PilI	MxDK1622	MXAN_RS28020	MxDK1622_peg_5788--PilI	ABC2_membrane_2
423	PilH	MxDK1622	MXAN_RS28025	MxDK1622_peg_5789--PilH	ABC_tran
424	PilG	MxDK1622	MXAN_RS28030	MxDK1622_peg_5790--hypothetical_protein	NO_domain
425	PilA	MxDK1622	MXAN_RS28035	MxDK1622_peg_5791--Type_IV_pilin_PilA	Pilin_PilA	N_methyl
426	PilR	MxDK1622	MXAN_RS28040	MxDK1622_peg_5792--Type_IV_fimbriae_expression_regulatory_protein_PilR	Sigma54_activat	Response_reg	HTH_8
427	PilS	MxDK1622	MXAN_RS28045	MxDK1622_peg_5793--Two-component_sensor_PilS	HATPase_c	PAS_4	HisKA
428	PilC	MxDK1622	MXAN_RS28050	MxDK1622_peg_5794--Type_IV_fimbrial_assembly_protein_PilC	T2SSF
429	PilT	MxDK1622	MXAN_RS28055	MxDK1622_peg_5795--Twitching_motility_protein_PilT	T2SSE
430	PilB	MxDK1622	MXAN_RS28060	MxDK1622_peg_5796--Type_IV_fimbrial_assembly,_ATPase_PilB	T2SSE_N	T2SSE
431		MxDK1622	MXAN_RS28065	MxDK1622_peg_5797--Riboflavin_kinase_(EC_2.7.1.26)_/_FMN_adenylyltransferase_(EC_2.7.7.2)	FAD_syn	Flavokinase
432		MxDK1622	MXAN_RS28070	MxDK1622_peg_5798--tRNA_(guanine46-N7-)-methyltransferase_(EC_2.1.1.33)	Methyltransf_4
433		MxDK1622	MXAN_RS28075	MxDK1622_peg_5799--Response_regulator/GGDEF_domain_protein	Response_reg	GGDEF
434		MxDK1622	MXAN_RS28080	MxDK1622_peg_5800--putative_lipoprotein	NO_domain
435		MxDK1622	MXAN_RS28085	MxDK1622_peg_5801--hypothetical_protein	NO_domain
436
437		MxDZ2	MXDZ_RS0222130	MxDZ2_peg_3094--Biotin_carboxylase_of_acetyl-CoA_carboxylase_(EC_6.3.4.14)	Biotin_carb_N	CPSase_L_D2	Biotin_carb_C
438		MxDZ2	MXDZ_RS0222135	MxDZ2_peg_3095--Biotin_carboxyl_carrier_protein_of_acetyl-CoA_carboxylase	Biotin_lipoyl
439		MxDZ2	MXDZ_RS0222140	MxDZ2_peg_3096--Translation_elongation_factor_P	EFP	Elong-fact-P_C	EFP_N
440		MxDZ2	MXDZ_RS0222145	MxDZ2_peg_3097--FIG00677645:_hypothetical_protein	NO_domain
441		MxDZ2	MXDZ_RS0222150	MxDZ2_peg_3098--putative_lipoprotein	NO_domain
442	PilQ	MxDZ2	MXDZ_RS0222155	MxDZ2_peg_3099--Type_IV_pilus_biogenesis_protein_PilQ	Secretin_N	AMIN	Secretin	STN
443	PilP	MxDZ2	MXDZ_RS0222160	MxDZ2_peg_3100--Type_IV_pilus_biogenesis_protein_PilP	PilP
444	PilO	MxDZ2	MXDZ_RS0222165	MxDZ2_peg_3101--Type_IV_pilus_biogenesis_protein_PilO	PilO
445	PilN	MxDZ2	MXDZ_RS0222170	MxDZ2_peg_3102--Type_IV_pilus_biogenesis_protein_PilN	PilN
446	PilM	MxDZ2	MXDZ_RS0222175	MxDZ2_peg_3103--Type_IV_pilus_biogenesis_protein_PilM	PilM_2
447	PilR	MxDZ2	MXDZ_RS0222180	MxDZ2_peg_3104--Type_IV_fimbriae_expression_regulatory_protein_PilR	Response_reg	Sigma54_activat	HTH_8
448	PilS	MxDZ2	MXDZ_RS0222185	MxDZ2_peg_3105--Two-component_sensor_PilS	HATPase_c	HisKA
449	PilD	MxDZ2	MXDZ_RS0222190	MxDZ2_peg_3106--Leader_peptidase_(Prepilin_peptidase)_(EC_3.4.23.43)_/_N-methyltransferase_(EC_2.1.1.-)	Peptidase_A24	DiS_P_DiS
450	PilI	MxDZ2	MXDZ_RS0222195	MxDZ2_peg_3107--PilI	ABC2_membrane_2
451	PilH	MxDZ2	MXDZ_RS0222200	MxDZ2_peg_3108--PilH	ABC_tran
452	PilG	MxDZ2	MXDZ_RS0222205	MxDZ2_peg_3109--hypothetical_protein	NO_domain
453	PilA	MxDZ2	MXDZ_RS0222210	MxDZ2_peg_3110--Type_IV_pilin_PilA	Pilin_PilA	N_methyl
454	PilR	MxDZ2	MXDZ_RS0222215	MxDZ2_peg_3111--Type_IV_fimbriae_expression_regulatory_protein_PilR	Sigma54_activat	Response_reg	HTH_8
455	PilS	MxDZ2	MXDZ_RS0222220	MxDZ2_peg_3112--Two-component_sensor_PilS	HATPase_c	PAS_4	HisKA
456	PilC	MxDZ2	MXDZ_RS0222225	MxDZ2_peg_3113--Type_IV_fimbrial_assembly_protein_PilC	T2SSF
457	PilT	MxDZ2	MXDZ_RS0222230	MxDZ2_peg_3114--Twitching_motility_protein_PilT	T2SSE
458	PilB	MxDZ2	MXDZ_RS0222235	MxDZ2_peg_3115--Type_IV_fimbrial_assembly,_ATPase_PilB	T2SSE_N	T2SSE
459		MxDZ2	MXDZ_RS0222240	MxDZ2_peg_3116--Riboflavin_kinase_(EC_2.7.1.26)_/_FMN_adenylyltransferase_(EC_2.7.7.2)	FAD_syn	Flavokinase
460		MxDZ2	MXDZ_RS0222245	MxDZ2_peg_3117--tRNA_(guanine46-N7-)-methyltransferase_(EC_2.1.1.33)	Methyltransf_4
461		MxDZ2	MXDZ_RS0222250	MxDZ2_peg_3118--Response_regulator/GGDEF_domain_protein	Response_reg	GGDEF
462		MxDZ2	MXDZ_RS0222255	MxDZ2_peg_3119--putative_lipoprotein	NO_domain
463		MxDZ2	MXDZ_RS0222260	MxDZ2_peg_3120--hypothetical_protein	NO_domain
464
465		MxDZF1	MXF1_RS0102460	MxDZF1_peg_7571--Biotin_carboxylase_of_acetyl-CoA_carboxylase_(EC_6.3.4.14)	Biotin_carb_N	CPSase_L_D2	Biotin_carb_C
466		MxDZF1	MXF1_RS0102465	MxDZF1_peg_7572--Biotin_carboxyl_carrier_protein_of_acetyl-CoA_carboxylase	Biotin_lipoyl
467		MxDZF1	MXF1_RS0102470	MxDZF1_peg_7573--Translation_elongation_factor_P	EFP	Elong-fact-P_C	EFP_N
468		MxDZF1	MXF1_RS0102475	MxDZF1_peg_7574--FIG00677645:_hypothetical_protein	NO_domain
469		MxDZF1	MXF1_RS0102480	MxDZF1_peg_7575--putative_lipoprotein	NO_domain
470	PilQ	MxDZF1	MXF1_RS0102485	MxDZF1_peg_7576--Type_IV_pilus_biogenesis_protein_PilQ	Secretin	Secretin_N	AMIN	STN
471	PilP	MxDZF1	MXF1_RS0102490	MxDZF1_peg_7577--Type_IV_pilus_biogenesis_protein_PilP	PilP
472	PilO	MxDZF1	MXF1_RS0102495	MxDZF1_peg_7578--Type_IV_pilus_biogenesis_protein_PilO	PilO
473	PilN	MxDZF1	MXF1_RS0102500	MxDZF1_peg_7579--Type_IV_pilus_biogenesis_protein_PilN	PilN
474	PilM	MxDZF1	MXF1_RS0102505	MxDZF1_peg_7580--Type_IV_pilus_biogenesis_protein_PilM	PilM_2
475	PilQ	MxDZF1	MXF1_RS0102510	MxDZF1_peg_7581--Type_IV_fimbriae_expression_regulatory_protein_PilR	Response_reg	Sigma54_activat	HTH_8
476	PilS	MxDZF1	MXF1_RS0102515	MxDZF1_peg_7582--Two-component_sensor_PilS	HATPase_c	HisKA
477	PilD	MxDZF1	MXF1_RS0102520	MxDZF1_peg_7583--Leader_peptidase_(Prepilin_peptidase)_(EC_3.4.23.43)_/_N-methyltransferase_(EC_2.1.1.-)	Peptidase_A24	DiS_P_DiS
478	PilI	MxDZF1	MXF1_RS0102525	MxDZF1_peg_7584--PilI	ABC2_membrane_2
479	PilH	MxDZF1	MXF1_RS0102530	MxDZF1_peg_7585--PilH	ABC_tran
480	PilG	MxDZF1	MXF1_RS0102535	MxDZF1_peg_7586--hypothetical_protein	NO_domain
481	PilA	MxDZF1	MXF1_RS0102540	MxDZF1_peg_7587--Type_IV_pilin_PilA	Pilin_PilA	N_methyl
482	PilR	MxDZF1	MXF1_RS0102545	MxDZF1_peg_7588--Type_IV_fimbriae_expression_regulatory_protein_PilR	Sigma54_activat	Response_reg	HTH_8
483	PilS	MxDZF1	MXF1_RS0102550	MxDZF1_peg_7589--Two-component_sensor_PilS	HATPase_c	PAS_4	HisKA
484	PilC	MxDZF1	MXF1_RS0102555	MxDZF1_peg_7590--Type_IV_fimbrial_assembly_protein_PilC	T2SSF
485	PilT	MxDZF1	MXF1_RS0102560	MxDZF1_peg_7591--Twitching_motility_protein_PilT	T2SSE
486	PilB	MxDZF1	MXF1_RS0102565	MxDZF1_peg_7592--Type_IV_fimbrial_assembly,_ATPase_PilB	T2SSE_N	T2SSE
487		MxDZF1	MXF1_RS0102570	MxDZF1_peg_7593--Riboflavin_kinase_(EC_2.7.1.26)_/_FMN_adenylyltransferase_(EC_2.7.7.2)	FAD_syn	Flavokinase
488		MxDZF1	MXF1_RS0102575	MxDZF1_peg_7594--tRNA_(guanine46-N7-)-methyltransferase_(EC_2.1.1.33)	Methyltransf_4
489		MxDZF1	MXF1_RS0102580	MxDZF1_peg_7595--Response_regulator/GGDEF_domain_protein	Response_reg	GGDEF
490		MxDZF1	MXF1_RS0102585	MxDZF1_peg_7596--putative_lipoprotein	NO_domain
491		MxDZF1	MXF1_RS0102590	MxDZF1_peg_7597--hypothetical_protein	NO_domain
492
493		Sa	STAUR_RS31665	Sa_peg_6563__Biotin_carboxylase_of_acetyl-CoA_carboxylase_(EC_6.3.4.14)	Biotin_carb_C	Biotin_carb_N	CPSase_L_D2
494		Sa	STAUR_RS31670	Sa_peg_6564__Biotin_carboxyl_carrier_protein_of_acetyl-CoA_carboxylase	Biotin_lipoyl
495		Sa	STAUR_RS31675	Sa_peg_6565__Translation_elongation_factor_P	Elong-fact-P_C	EFP	EFP_N
496		Sa	STAUR_RS31680	Sa_peg_6566__FIG00677645:_hypothetical_protein	NO_domain
497		Sa	STAUR_RS31685	Sa_peg_6567__hypothetical_protein	NO_domain
498	PilQ	Sa	STAUR_RS31690	Sa_peg_6568__Type_IV_pilus_biogenesis_protein_PilQ	Secretin_N	STN	AMIN	Secretin
499	PilP	Sa	STAUR_RS31695	Sa_peg_6569__Type_IV_pilus_biogenesis_protein_PilP	PilP
500	PilO	Sa	STAUR_RS31700	Sa_peg_6570__Type_IV_pilus_biogenesis_protein_PilO	PilO
501	PilN	Sa	STAUR_RS31705	Sa_peg_6571__Type_IV_pilus_biogenesis_protein_PilN	PilN
502	PilM	Sa	STAUR_RS31710	Sa_peg_6572__Type_IV_pilus_biogenesis_protein_PilM	PilM_2
503	PilR	Sa	STAUR_RS31715	Sa_peg_6573__Type_IV_fimbriae_expression_regulatory_protein_PilR	Sigma54_activat	HTH_8	Response_reg
504	PilS	Sa	STAUR_RS31720	Sa_peg_6574__Two-component_sensor_PilS	HATPase_c	HisKA
505	PilD	Sa	STAUR_RS31725	Sa_peg_6575__Leader_peptidase_(Prepilin_peptidase)_(EC_3.4.23.43)_/_N-methyltransferase_(EC_2.1.1.-)	Peptidase_A24	DiS_P_DiS
506	PilA	Sa	STAUR_RS31730	Sa_peg_6576__pilin	Pilin_PilA	N_methyl
507	PilA	Sa	STAUR_RS31735	Sa_peg_6577__pilin	Pilin_PilA	N_methyl
508	PilG	Sa	STAUR_RS31740	Sa_peg_6578__hypothetical_protein	NO_domain
509	PilH	Sa	STAUR_RS31745	Sa_peg_6579__PilH	ABC_tran
510	PilI	Sa	STAUR_RS31750	Sa_peg_6580__PilI	ABC2_membrane_2
511	PilR	Sa	STAUR_RS31755	Sa_peg_6581__Type_IV_fimbriae_expression_regulatory_protein_PilR	Sigma54_activat	HTH_8	Response_reg
512	PilS	Sa	STAUR_RS31760	Sa_peg_6582__Two-component_sensor_PilS	HisKA	HATPase_c	PAS_8
513	PilC	Sa	STAUR_RS31765	Sa_peg_6583__Type_IV_fimbrial_assembly_protein_PilC	T2SSF
514	PilT	Sa	STAUR_RS31770	Sa_peg_6584__Twitching_motility_protein_PilT	T2SSE
515	PilB	Sa	STAUR_RS31775	Sa_peg_6585__Type_IV_fimbrial_assembly,_ATPase_PilB	T2SSE	T2SSE_N
516		Sa	STAUR_RS31780	Sa_peg_6586__Riboflavin_kinase_(EC_2.7.1.26)_/_FMN_adenylyltransferase_(EC_2.7.7.2)	FAD_syn	Flavokinase
517		Sa	STAUR_RS31785	Sa_peg_6587__tRNA_(guanine46-N7-)-methyltransferase_(EC_2.1.1.33)	Methyltransf_4
518		Sa	STAUR_RS31790	Sa_peg_6588__Response_regulator/GGDEF_domain_protein	GGDEF	Response_reg
519		Sa	STAUR_RS31795	Sa_peg_6589__putative_lipoprotein	NO_domain
520		Sa	STAUR_RS31800	Sa_peg_6590__hypothetical_protein	NO_domain
521
522		Vui	AKJ08_RS03345	Vui_peg_0680__Pyrimidine-nucleoside_phosphorylase_(EC_2.4.2.2)	Glycos_trans_3N	Glycos_transf_3	PYNP_C
523		Vui	AKJ08_RS03350	Vui_peg_0681__Purine_nucleoside_phosphorylase_(EC_2.4.2.1)	PNP_UDP_1
524		Vui	AKJ08_RS03355	Vui_peg_0682__Cytidine_deaminase_(EC_3.5.4.5)	dCMP_cyt_deam_1
525		Vui	AKJ08_RS03360	Vui_peg_0683__Chloride_channel_protein	Voltage_CLC	CBS
526		Vui	AKJ08_RS03365	Vui_peg_0684__Riboflavin_kinase_(EC_2.7.1.26)_/_FMN_adenylyltransferase_(EC_2.7.7.2)	FAD_syn	Flavokinase
527	PilB	Vui	AKJ08_RS03370	Vui_peg_0685__Type_IV_fimbrial_assembly,_ATPase_PilB	T2SSE	T2SSE_N
528	PilT	Vui	AKJ08_RS03375	Vui_peg_0686__Twitching_motility_protein_PilT	T2SSE
529	PilC	Vui	AKJ08_RS03380	Vui_peg_0687__Type_IV_fimbrial_assembly_protein_PilC	T2SSF
530	PilS	Vui	AKJ08_RS03385	Vui_peg_0688__Two-component_sensor_PilS	HisKA	PAS_4	HATPase_c
531	PilR	Vui	AKJ08_RS03390	Vui_peg_0689__Type_IV_fimbriae_expression_regulatory_protein_PilR	Sigma54_activat	HTH_8	Response_reg
532		Vui	AKJ08_RS03395	Vui_peg_0690__Type_IV_fimbrial_biogenesis_protein_PilY1	Neisseria_PilC
533		Vui	AKJ08_RS03400	Vui_peg_0691__hypothetical_protein	PilX_N
534		Vui	AKJ08_RS03405	Vui_peg_0692__hypothetical_protein	NO_domain
535		Vui	AKJ08_RS03410	Vui_peg_0693__hypothetical_protein	N_methyl
536		Vui	AKJ08_RS03415	Vui_peg_0694__hypothetical_protein	NO_domain
537		Vui	AKJ08_RS03420	Vui_peg_0695__hypothetical_protein	TPR_19	TPR_16
538	PilI	Vui	AKJ08_RS03425	Vui_peg_0696__PilI	ABC2_membrane_2
539	PilG	Vui	AKJ08_RS03430	Vui_peg_0697__hypothetical_protein	NO_domain
540	PilA	Vui	AKJ08_RS03435	Vui_peg_0698__Type_IV_pilin_PilA	N_methyl
541	PilH	Vui	AKJ08_RS03440	Vui_peg_0699__ABC_transporter_ATP-binding_protein	ABC_tran
542		Vui	AKJ08_RS03445	Vui_peg_0700__Phosphoglycerol_transferase_I_(EC_2.7.8.20)	Sulfatase
543	PilD	Vui	AKJ08_RS03450	Vui_peg_0701__Leader_peptidase_(Prepilin_peptidase)_(EC_3.4.23.43)_/_N-methyltransferase_(EC_2.1.1.-)	DiS_P_DiS	Peptidase_A24
544	PilS	Vui	AKJ08_RS03455	Vui_peg_0702__sensor_histidine_kinase	HATPase_c	HAMP	HisKA
545	PilR	Vui	AKJ08_RS03460	Vui_peg_0703__Type_IV_fimbriae_expression_regulatory_protein_PilR	Sigma54_activat	Response_reg	HTH_8
546		Vui	AKJ08_RS03465	Vui_peg_0704__hypothetical_protein	NO_domain
547	PilM	Vui	AKJ08_RS03470	Vui_peg_0705__Type_IV_pilus_biogenesis_protein_PilM	PilM_2
548	PilN	Vui	AKJ08_RS03475	Vui_peg_0706__Type_IV_pilus_biogenesis_protein_PilN	PilN
549	PilO	Vui	AKJ08_RS03480	Vui_peg_0707__Type_IV_pilus_biogenesis_protein_PilO	PilO
550	PilP	Vui	AKJ08_RS03485	Vui_peg_0708__Type_IV_pilus_biogenesis_protein_PilP	PilP
551	PilQ	Vui	AKJ08_RS03490	Vui_peg_0709__Type_IV_pilus_biogenesis_protein_PilQ	AMIN	STN	Secretin_N	Secretin
552		Vui	AKJ08_RS03495	Vui_peg_0710__hypothetical_protein	NO_domain
553		Vui	AKJ08_RS03500	Vui_peg_0711__hypothetical_protein	Robl_LC7
554		Vui	AKJ08_RS03505	Vui_peg_0712__Translation_elongation_factor_P	EFP_N	EFP	Elong-fact-P_C
555		Vui	AKJ08_RS03510	Vui_peg_0713__Biotin_carboxyl_carrier_protein_of_acetyl-CoA_carboxylase	Biotin_lipoyl
556		Vui	AKJ08_RS03515	Vui_peg_0714__Biotin_carboxylase_of_acetyl-CoA_carboxylase_(EC_6.3.4.14)	Biotin_carb_N	Biotin_carb_C	CPSase_L_D2
