# Supplementary material for: Diversity and Evolution of Myxobacterial Type IV Pilus Systems
Source: Front Microbiol. 2018 Jul 19;9:1630. doi: 10.3389/fmicb.2018.01630 (PMC6060248; doi:10.3389/fmicb.2018.01630)
Supplement: TABLE S3 — Order Bdellovibrionales and Desulfuromonadales T4aP cluster genes and synteny. [file Data_Sheet_3.XLS]

## Sheet: T4P clusters-Outgroups
S.N.	T4P gene tag	Organism	Updated NCBI Ids	Gene id	PFAM DOMAINS	PFAM DOMAINS	PFAM DOMAINS	PFAM DOMAINS	PFAM DOMAINS	PFAM DOMAINS	PFAM DOMAINS
1		Bacteriovorax marinus SJ	WP_014242863.1	YP_005034047.1 biotin carboxylase	Biotin_carb_C	CPSase_L_D2	Biotin_carb_N
2		Bacteriovorax marinus SJ	WP_014242862.1	YP_005034046.1 putative acetyl-CoA carboxylase biotin carboxyl carrier protein	Biotin_lipoyl
3		Bacteriovorax marinus SJ	WP_014242861.1	YP_005034045.1 Elongation factor P (EF-P)	EFP_N	EFP	Elong-fact-P_C
4		Bacteriovorax marinus SJ	WP_014242860.1	YP_005034044.1 3-dehydroquinate dehydratase	DHquinase_II
5		Bacteriovorax marinus SJ	WP_014242859.1	YP_005034043.1 putative TPR repeat protein	ANAPC3	TPR_11
6	PilQ	Bacteriovorax marinus SJ	WP_014242858.1	YP_005034042.1 putative pilus assembly protein	STN	Secretin	Secretin_N
7	PilP	Bacteriovorax marinus SJ	WP_014242857.1	YP_005034041.1 putative secreted protein	NO_domain
8	PilO	Bacteriovorax marinus SJ	WP_014242856.1	YP_005034040.1 putative pilus assembly protein	PilO
9	PilN	Bacteriovorax marinus SJ	WP_014242855.1	YP_005034039.1 putative pilus assembly protein	PilN
10	PilM	Bacteriovorax marinus SJ	WP_014242854.1	YP_005034038.1 putative pilus assembly protein	PilM_2
11	PilD	Bacteriovorax marinus SJ	WP_014242853.1	YP_005034037.1 putative type IV prepilin signal peptidase	DiS_P_DiS	Peptidase_A24
12	PilI	Bacteriovorax marinus SJ	WP_014242852.1	YP_005034036.1 putative pilus transport protein	ABC2_membrane_2
13	PilH	Bacteriovorax marinus SJ	WP_014242851.1	YP_005034035.1 putative pilus-related ABC transporter ATP-binding subunit	ABC_tran
14	PilG	Bacteriovorax marinus SJ	WP_014242850.1	YP_005034034.1 putative secreted protein	NO_domain
15	PilA	Bacteriovorax marinus SJ	WP_014242849.1	YP_005034033.1 pilin	N_methyl
16	PilC	Bacteriovorax marinus SJ	WP_014242848.1	YP_005034032.1 pilus-assembly protein	T2SSF	T2SSF
17	PilT	Bacteriovorax marinus SJ	WP_014242847.1	YP_005034031.1 putative twitching mobility protein	T2SSE
18	PilB	Bacteriovorax marinus SJ	WP_014242846.1	YP_005034030.1 type IV pilus assembly protein	T2SSE_N	T2SSE
19		Bacteriovorax marinus SJ	WP_014242845.1	YP_005034029.1 putative shikimate dehydrogenase	Shikimate_dh_N
20		Bacteriovorax marinus SJ	WP_014242844.1	YP_005034028.1 riboflavin biosynthesis protein RibC	FAD_syn	Flavokinase
21		Bacteriovorax marinus SJ	WP_014242843.1	YP_005034027.1 hypothetical protein BMS 0116	BatD
22		Bacteriovorax marinus SJ	WP_014242842.1	YP_005034026.1 putative membrane protein (von Willebrand factor type A)	VWA_2
23		Bacteriovorax marinus SJ	WP_014242841.1	YP_005034025.1 putative membrane protein (von Willebrand factor type A)	VWA
24		Bacteriovorax marinus SJ	WP_014242840.1	YP_005034024.1 hypothetical protein BMS 0113	NO_domain
25		Bacteriovorax marinus SJ	WP_014242839.1	YP_005034023.1 hypothetical protein BMS 0112	DUF58
26		Bacteriovorax marinus SJ	WP_014242838.1	YP_005034022.1 putative ATPase	AAA_3
27
28		Bdellovibrio bacteriovorus HD100	WP_011163399.1	NP_967804.1 hypothetical protein Bd0852	Peptidase_S24
29		Bdellovibrio bacteriovorus HD100	WP_011163400.1	NP_967805.1 hypothetical protein Bd0853	Peptidase_S24
30		Bdellovibrio bacteriovorus HD100	WP_011163401.1	NP_967806.1 hypothetical protein Bd0854	Peptidase_S24
31		Bdellovibrio bacteriovorus HD100	WP_011163402.1	NP_967807.1 aspartate carbamoyltransferase	OTCace_N	OTCace
32		Bdellovibrio bacteriovorus HD100	WP_011163403.1	NP_967808.1 carbamoyl phosphate synthase small subunit	GATase	CPSase_sm_chain
33		Bdellovibrio bacteriovorus HD100	WP_011163404.1	NP_967809.1 hypothetical protein Bd0857	NO_domain
34		Bdellovibrio bacteriovorus HD100	WP_011163405.1	NP_967810.1 carbamoyl-phosphate synthase	CPSase_L_D3	MGS	CPSase_L_D2	CPSase_L_D2
35		Bdellovibrio bacteriovorus HD100	WP_011163406.1	NP_967811.1 alkylphosphonate ABC transporter	Phosphonate-bd
36	PilH	Bdellovibrio bacteriovorus HD100	WP_011163407.1	NP_967812.1 ABC-type phosphonate transport protein, ATP-binding	ABC_tran
37	PilI	Bdellovibrio bacteriovorus HD100	WP_011163408.1	NP_967813.1 pilus biogenesis protein and ABC-type transporter	ABC2_membrane_2
38	PilD	Bdellovibrio bacteriovorus HD100	WP_011163409.1	NP_967814.1 leader peptidase (prepilin peptidase)	DiS_P_DiS	Peptidase_A24
39	PilM	Bdellovibrio bacteriovorus HD100	WP_011163410.1	NP_967815.1 fimbrial assembly membrane protein	PilM_2
40	PilN	Bdellovibrio bacteriovorus HD100	WP_011163411.1	NP_967816.1 fimbrial assembly membrane protein	PilN
41	PilO	Bdellovibrio bacteriovorus HD100	WP_011163412.1	NP_967817.1 hypothetical protein Bd0865	PilO
42	PilP	Bdellovibrio bacteriovorus HD100	WP_011163413.1	NP_967818.1 fimbrial assembly protein	PilP
43	PilQ	Bdellovibrio bacteriovorus HD100	WP_011163414.1	NP_967819.1 fimbrial assembly protein	Secretin_N	Secretin	STN
44		Bdellovibrio bacteriovorus HD100	WP_011163415.1	NP_967820.1 hypothetical protein Bd0868	NO_domain
45		Bdellovibrio bacteriovorus HD100	WP_011163416.1	NP_967821.1 recombination factor protein RarA	MgsA_C	AAA_assoc_2	AAA
46		Bdellovibrio bacteriovorus HD100	WP_011163417.1	NP_967822.1 hypothetical protein Bd0870	Cupin_2
47		Bdellovibrio bacteriovorus HD100	WP_011163418.1	NP_967823.1 hypothetical protein Bd0871	NO_domain
48		XX		XX_
49		Bdellovibrio bacteriovorus HD100	WP_011163783.1	NP_968188.1 hypothetical protein Bd1284	NO_domain
50		Bdellovibrio bacteriovorus HD100	WP_011163784.1	NP_968189.1 soluble lytic murein transglycosylase	SLT	TPR_19
51		Bdellovibrio bacteriovorus HD100	WP_011163785.1	NP_968190.1 heat shock protein HtpX	Peptidase_M48
52		Bdellovibrio bacteriovorus HD100	WP_011163786.1	NP_968191.1 ATP-dependent Clp protease subunit	AAA	AAA_2	ClpB_D2-small	Clp_N
53		Bdellovibrio bacteriovorus HD100	WP_011163787.1	NP_968192.1 hypothetical protein Bd1289	ClpS
54	PilA	Bdellovibrio bacteriovorus HD100	WP_011163788.1	NP_968193.1 fimbrial protein pilA	N_methyl	Pilin_PilA
55	PilG	Bdellovibrio bacteriovorus HD100	WP_011163789.1	NP_968194.1 hypothetical protein Bd1291	NO_domain
56		Bdellovibrio bacteriovorus HD100	WP_011163790.1	NP_968195.1 hypothetical protein Bd1292	RHS_repeat
57		Bdellovibrio bacteriovorus HD100	WP_011163791.1	NP_968196.1 hypothetical protein Bd1293	NO_domain
58		Bdellovibrio bacteriovorus HD100	WP_011163792.1	NP_968197.1 hypothetical protein Bd1294	HTH_3
59		Bdellovibrio bacteriovorus HD100	WP_011163793.1	NP_968198.1 hypothetical protein Bd1295	NO_domain
60		XX		XX_
61		Bdellovibrio bacteriovorus HD100	WP_011163984.1	NP_968389.1 cAMP-dependent protein kinase, partial	cNMP_binding	cNMP_binding
62		Bdellovibrio bacteriovorus HD100	WP_011163985.1	NP_968390.1 heptosyltransferase	Glyco_transf_9
63		Bdellovibrio bacteriovorus HD100	WP_011163986.1	NP_968391.1 ADP-heptose:LPS heptosyltransferase II	Glyco_transf_9
64		Bdellovibrio bacteriovorus HD100	WP_011163987.1	NP_968392.1 acetoacetate metabolism regulatory protein atoC	Response_reg	Sigma54_activat
65		Bdellovibrio bacteriovorus HD100	WP_011163988.1	NP_968393.1 sensory transduction histidine kinase	CHASE2	HATPase_c
66		Bdellovibrio bacteriovorus HD100	WP_011163989.1	NP_968394.1 riboflavin kinase / FAD synthase ribC	FAD_syn	Flavokinase
67		Bdellovibrio bacteriovorus HD100	WP_011163990.1	NP_968395.1 hypothetical protein Bd1508	NO_domain
68	PilB	Bdellovibrio bacteriovorus HD100	WP_011163991.1	NP_968396.1 type IV pilus biogenesis protein PilB	T2SSE	T2SSE_N
69	PilT	Bdellovibrio bacteriovorus HD100	WP_011163992.1	NP_968397.1 pilT; twitching motility protein PilT	NO_domain
70	PilC	Bdellovibrio bacteriovorus HD100	WP_011163993.1	NP_968398.1 pilC; type II secretion system protein	T2SSF	T2SSF
71	PilS	Bdellovibrio bacteriovorus HD100	WP_011163994.1	NP_968399.1 pilS sensor protein	HisKA	HATPase_c
72	PilR	Bdellovibrio bacteriovorus HD100	WP_011163995.1	NP_968400.1 regulator protein pilR	HTH_8	Response_reg	Sigma54_activat
73		Bdellovibrio bacteriovorus HD100	WP_011163996.1	NP_968401.1 bacterioferritin	Ferritin
74		Bdellovibrio bacteriovorus HD100	WP_011163997.1	NP_968402.1 hypothetical protein Bd1515	NO_domain
75		Bdellovibrio bacteriovorus HD100	WP_011163998.1	NP_968403.1 phospholipase D family protein	PLDc_2
76		Bdellovibrio bacteriovorus HD100	WP_011163999.1	NP_968404.1 hypothetical protein Bd1517	NO_domain
77		Bdellovibrio bacteriovorus HD100	WP_011164000.1	NP_968405.1 aminopeptidase	NO_domain
78		Bdellovibrio bacteriovorus HD100	WP_011164001.1	NP_968406.1 pseudouridine synthase Rlu family protein	PseudoU_synth_2
79
80		Desulfuromonas acetoxidans		WP_005998173.1 3-dehydroquinate dehydratase	NO_domain
81		Desulfuromonas acetoxidans		WP_005998175.1 hypothetical protein	NO_domain
82		Desulfuromonas acetoxidans		WP_005998177.1 hypothetical protein	NO_domain
83		Desulfuromonas acetoxidans		WP_005998181.1 3-dehydroquinate synthase	NO_domain
84		Desulfuromonas acetoxidans		WP_081449919.1 hypothetical protein	NO_domain
85	PilQ	Desulfuromonas acetoxidans		WP_005998185.1 type II and III secretion system protein	Secretin_N	STN	Secretin
86	PilP	Desulfuromonas acetoxidans		WP_005998187.1 pilus assembly protein PilP	PilP
87	PilO	Desulfuromonas acetoxidans		WP_005998189.1 pilus assembly protein PilO	PilO
88	PilN	Desulfuromonas acetoxidans		WP_005998191.1 fimbrial assembly protein	PilN
89	PilM	Desulfuromonas acetoxidans		WP_005998193.1 pilus assembly protein PilM	PilM_2
90	PilD	Desulfuromonas acetoxidans		WP_005998194.1 prepilin peptidase	Peptidase_A24	DiS_P_DiS
91		Desulfuromonas acetoxidans		WP_005998195.1 glycosyl transferase family 9	NO_domain
92		Desulfuromonas acetoxidans		WP_005998196.1 CDP-alcohol phosphatidyltransferase	NO_domain
93		Desulfuromonas acetoxidans		WP_005998197.1 glycerol-3-phosphate cytidylyltransferase	NO_domain
94		Desulfuromonas acetoxidans		WP_005998198.1 hypothetical protein	NO_domain
95		Desulfuromonas acetoxidans		WP_005998199.1 acylneuraminate cytidylyltransferase	NO_domain
96		Desulfuromonas acetoxidans		WP_005998202.1 N-acetylneuraminate synthase	NO_domain
97		Desulfuromonas acetoxidans		WP_040366045.1 hypothetical protein	NO_domain
98		Desulfuromonas acetoxidans		WP_040366048.1 hypothetical protein	NO_domain
99	PilB	Desulfuromonas acetoxidans		WP_005998207.1 type IV-A pilus assembly ATPase PilB	T2SSE	T2SSE_N
100		Desulfuromonas acetoxidans		WP_005998208.1 shikimate dehydrogenase	Shikimate_dh_N	Shikimate_DH
101		Desulfuromonas acetoxidans		WP_005998209.1 riboflavin biosynthesis protein RibF	FAD_syn	Flavokinase
102		Desulfuromonas acetoxidans		WP_005998210.1 ribonuclease R	NO_domain
103
105		Geopsychrobacter electrodiphilus		WP_020676411.1 hypothetical protein	DHquinase_II
106		Geopsychrobacter electrodiphilus		WP_020676412.1 hypothetical protein	NO_domain
107		Geopsychrobacter electrodiphilus		WP_020676413.1 hypothetical protein	TPR_19
108		Geopsychrobacter electrodiphilus		WP_020676414.1 hypothetical protein	DHQ_synthase
109	PilQ	Geopsychrobacter electrodiphilus		WP_020676415.1 hypothetical protein	Secretin_N	STN	Secretin
110	PilP	Geopsychrobacter electrodiphilus		WP_020676416.1 hypothetical protein	PilP
111	PilO	Geopsychrobacter electrodiphilus		WP_020676417.1 hypothetical protein	PilO
112	PilN	Geopsychrobacter electrodiphilus		WP_020676418.1 hypothetical protein	PilN
113	PilM	Geopsychrobacter electrodiphilus		WP_020676419.1 hypothetical protein	PilM_2
114		Geopsychrobacter electrodiphilus		WP_020676420.1 hypothetical protein	HTH_3
115	PilD	Geopsychrobacter electrodiphilus		WP_020676421.1 hypothetical protein	Peptidase_A24	DiS_P_DiS
116		Geopsychrobacter electrodiphilus		WP_020676422.1 hypothetical protein	Glyco_transf_9
117		Geopsychrobacter electrodiphilus		WP_020676423.1 hypothetical protein	Glycos_transf_2
118		Geopsychrobacter electrodiphilus		WP_020676424.1 transposase IS4	DUF4372	DDE_Tnp_1
119		Geopsychrobacter electrodiphilus		WP_020676425.1	NO_domain
120		Geopsychrobacter electrodiphilus		WP_020676426.1 hypothetical protein	DegT_DnrJ_EryC1
121		Geopsychrobacter electrodiphilus		WP_020676427.1 lipopolysaccharide biosynthesis protein	FdtA
122		Geopsychrobacter electrodiphilus		WP_020676428.1 hypothetical protein	Hexapep	Hexapep	Hexapep
123		Geopsychrobacter electrodiphilus		WP_083928836.1	NO_domain
124		Geopsychrobacter electrodiphilus		WP_020676429.1	NO_domain
125		Geopsychrobacter electrodiphilus		WP_020676430.1 hypothetical protein	Glycos_transf_2
126		Geopsychrobacter electrodiphilus		WP_033423240.1	NO_domain
127		Geopsychrobacter electrodiphilus		WP_020676432.1 hypothetical protein	TPR_2	PMT_2
128	PilH	Geopsychrobacter electrodiphilus		WP_020676433.1 hypothetical protein	ABC_tran
129		Geopsychrobacter electrodiphilus		WP_051092375.1	NO_domain
130	PilI	Geopsychrobacter electrodiphilus		WP_020676435.1 hypothetical protein	ABC2_membrane_2
131	PilG	Geopsychrobacter electrodiphilus		WP_020676436.1 hypothetical protein	NO_domain
132		Geopsychrobacter electrodiphilus		WP_020676437.1 hypothetical protein	NO_domain
133	PilA	Geopsychrobacter electrodiphilus		WP_020676438.1 pilus assembly protein	N_methyl
134	PilR	Geopsychrobacter electrodiphilus		WP_020676440.1 hypothetical protein	Sigma54_activat	HTH_8	Response_reg
135	PilS	Geopsychrobacter electrodiphilus		WP_020676441.1	HisKA	HATPase_c
136	PilC	Geopsychrobacter electrodiphilus		WP_020676442.1 type II secretion system protein F	T2SSF	T2SSF
137	PilT	Geopsychrobacter electrodiphilus		WP_020676443.1 twitching motility protein pilT	T2SSE
138	PilB	Geopsychrobacter electrodiphilus		WP_020676444.1 type II secretion system protein E	T2SSE_N	T2SSE
139		Geopsychrobacter electrodiphilus		WP_020676445.1 hypothetical protein	Shikimate_dh_N	Shikimate_DH
140		Geopsychrobacter electrodiphilus		WP_020676446.1 hypothetical protein	FAD_syn	Flavokinase
141		Geopsychrobacter electrodiphilus		WP_020676447.1 hypothetical protein	NO_domain
142		Geopsychrobacter electrodiphilus		WP_020676448.1 hypothetical protein	HD
143		Geopsychrobacter electrodiphilus		WP_020676449.1 hypothetical protein	SNARE_assoc
144		Geopsychrobacter electrodiphilus		WP_020676450.1 bifunctional aconitate hydratase 2/2-methylisocitrate dehydratase	Aconitase	Aconitase_B_N	Aconitase_2_N
145
146		Geoalkalibacter ferrihydriticus		WP_040097970.1 3-dehydroquinate dehydratase	NO_domain
147		Geoalkalibacter ferrihydriticus		WP_040097972.1 GTPase	NO_domain
148		Geoalkalibacter ferrihydriticus		WP_040097974.1 hypothetical protein	NO_domain
149		Geoalkalibacter ferrihydriticus		WP_040097975.1 3-dehydroquinate synthase	NO_domain
150		Geoalkalibacter ferrihydriticus		WP_082047955.1 hypothetical protein	NO_domain
151	PilQ	Geoalkalibacter ferrihydriticus		WP_082047956.1 hypothetical protein	Secretin_N	Secretin	AMIN
152	PilP	Geoalkalibacter ferrihydriticus		WP_052446138.1 hypothetical protein	PilP
153	PilO	Geoalkalibacter ferrihydriticus		WP_040097980.1 hypothetical protein	PilO
154	PilN	Geoalkalibacter ferrihydriticus		WP_040097982.1 hypothetical protein	PilN
155	PilM	Geoalkalibacter ferrihydriticus		WP_040097984.1 pilus assembly protein PilM	PilM_2
156	PilD	Geoalkalibacter ferrihydriticus		WP_040098621.1 prepilin peptidase	Peptidase_A24	DiS_P_DiS
157		Geoalkalibacter ferrihydriticus		WP_082047957.1 hypothetical protein	NO_domain
158	PilG	Geoalkalibacter ferrihydriticus		WP_040097986.1 hypothetical protein	NO_domain
159	PilI	Geoalkalibacter ferrihydriticus		WP_040097989.1 hypothetical protein	ABC2_membrane_3
160	PilH	Geoalkalibacter ferrihydriticus		WP_082047958.1 hypothetical protein	ABC_tran
161		Geoalkalibacter ferrihydriticus		WP_082047959.1 hypothetical protein	NO_domain
162		Geoalkalibacter ferrihydriticus		WP_040097996.1 hypothetical protein	NO_domain
163	PilA	Geoalkalibacter ferrihydriticus		WP_040097998.1 pilus assembly protein	N_methyl
164	PilR	Geoalkalibacter ferrihydriticus		WP_040098001.1 sigma-54-dependent Fis family transcriptional regulator	Sigma54_activat	HTH_8	Response_reg
165	PilS	Geoalkalibacter ferrihydriticus		WP_052446142.1 PAS domain-containing sensor histidine kinase	HisKA	HATPase_c
166	PilC	Geoalkalibacter ferrihydriticus		WP_040098004.1 pilus assembly protein PilC	T2SSF	T2SSF
167	PilT	Geoalkalibacter ferrihydriticus		WP_040098006.1 type IV pili twitching motility protein PilT	T2SSE
168	PilB	Geoalkalibacter ferrihydriticus		WP_040098008.1 type IV-A pilus assembly ATPase PilB	T2SSE_N	T2SSE
169		Geoalkalibacter ferrihydriticus		WP_040098010.1 shikimate dehydrogenase	Shikimate_dh_N	Shikimate_DH
170		Geoalkalibacter ferrihydriticus		WP_040098012.1 riboflavin biosynthesis protein RibF	FAD_syn	Flavokinase
171		Geoalkalibacter ferrihydriticus		WP_082047960.1 ribonuclease R	NO_domain
172		Geoalkalibacter ferrihydriticus		WP_040098014.1 hypothetical protein	NO_domain
173		Geoalkalibacter ferrihydriticus		WP_040098017.1 hypothetical protein	NO_domain
174
175		Geobacter sulfurreducens KN400	WP_010942131.1	YP_006890473.1 exoribonuclease R	OB_RNB	RNB	OB_RNB	S1
176		Geobacter sulfurreducens KN400	WP_010942132.1	YP_006890474.1 twin-arginine translocation pathway protein TatC	TatC
177		Geobacter sulfurreducens KN400	WP_010942133.1	YP_006890475.1 riboflavin kinase and FAD synthetase	FAD_syn	Flavokinase
178		Geobacter sulfurreducens KN400	WP_010942134.1	YP_006890476.1 hypothetical protein KN400 1515	LPG_synthase_TM
179		Geobacter sulfurreducens KN400	WP_010942135.1	YP_006890477.1 polyprenyl-phospho-glycoside--protein O-glycosyltransferase	DUF2723
180		Geobacter sulfurreducens KN400	WP_010942136.1	YP_006890478.1 shikimate 5-dehydrogenase	Shikimate_DH	Shikimate_dh_N
181	PilB	Geobacter sulfurreducens KN400	WP_010942137.1	YP_006890479.1 type IV pilus biogenesis ATPase PilB	T2SSE	T2SSE_N
182	PilT	Geobacter sulfurreducens KN400	WP_010942138.1	YP_006890480.1 twitching motility pilus retraction protein	T2SSE
183	PilC	Geobacter sulfurreducens KN400	WP_010942139.1	YP_006890481.1 type IV pilus inner membrane protein PilC	T2SSF	T2SSF
184	PilS	Geobacter sulfurreducens KN400	WP_010942140.1	YP_006890482.1 sensor histidine kinase PilS, PAS domain-containing	HisKA	HATPase_c
185	PilR	Geobacter sulfurreducens KN400	WP_010942141.1	YP_006890483.1 sigma-54-dependent transcriptional response regulator PilR	HTH_8	Response_reg	Sigma54_activat
186	PilA	Geobacter sulfurreducens KN400	WP_010942142.1	YP_006890484.1 hypothetical protein KN400 1523	N_methyl
187		Geobacter sulfurreducens KN400	WP_010942143.1	YP_006890485.1 hypothetical protein KN400 3442	NO_domain
188		Geobacter sulfurreducens KN401	WP_010942144.1	YP_006890486.1 hypothetical protein	NO_domain
189	PilI	Geobacter sulfurreducens KN400	WP_010942145.1	YP_006890487.1 hypothetical protein KN400 1525	ABC2_membrane_2
190	PilG	Geobacter sulfurreducens KN400	WP_014551628.1	YP_006890488.1 hypothetical protein KN400 1526	NO_domain
191	PilH	Geobacter sulfurreducens KN400	WP_014551629.1	YP_006890489.1 ABC transporter ATP-binding protein	ABC_tran
192		Geobacter sulfurreducens KN400	WP_014551630.1	YP_006890490.1 phosphoglycosyl-diphosphate--polyprenyl-phosphate phosphoglycosyltransferase	UbiA
193		Geobacter sulfurreducens KN400	WP_010942149.1	YP_006890491.1 glycosyltransferase	Glycos_transf_2
194		Geobacter sulfurreducens KN400	WP_014551631.1	YP_006890492.1 ABC transporter membrane protein	ABC2_membrane
195		Geobacter sulfurreducens KN400	WP_014551632.1	YP_006890493.1 ABC transporter ATP-binding protein	ABC_tran	Wzt_C
196		Geobacter sulfurreducens KN400	WP_010942152.1	YP_006890494.1 SAM-dependent methyltransferase, FkbM family	Methyltransf_21
197		XX		XX_
198		Geobacter sulfurreducens KN400	WP_010942665.1	YP_006891010.1 3-dehydroquinate dehydratase	DHquinase_II
199		Geobacter sulfurreducens KN400	WP_010942666.1	YP_006891011.1 GTPase-activating protein	NO_domain
200		Geobacter sulfurreducens KN400	WP_010942667.1	YP_006891012.1 hypothetical protein KN400 2046	TPR_14
201		Geobacter sulfurreducens KN400	WP_010942668.1	YP_006891013.1 3-dehydroquinate synthase	DHQ_synthase
202		Geobacter sulfurreducens KN400	WP_010942669.1	YP_006891014.1 shikimate kinase	SKI
203		Geobacter sulfurreducens KN400	WP_014551739.1	YP_006891015.1 chorismate synthase	Chorismate_synt
204	PilQ	Geobacter sulfurreducens KN400	WP_010942671.1	YP_006891016.1 type IV pilus secretin lipoprotein PilQ	Secretin_N	Secretin	AMIN	AMIN	STN
205	PilP	Geobacter sulfurreducens KN400	WP_010942672.1	YP_006891017.1 type IV pilus assembly lipoprotein PilP	PilP
206	PilO	Geobacter sulfurreducens KN400	WP_010942673.1	YP_006891018.1 type IV pilus biogenesis protein PilO	PilO
207	PilN	Geobacter sulfurreducens KN400	WP_010942674.1	YP_006891019.1 type IV pilus biogenesis protein PilN	PilN
208	PilM	Geobacter sulfurreducens KN400	WP_010942675.1	YP_006891020.1 type IV pilus biogenesis ATPase PilM	PilM_2
209		Geobacter sulfurreducens KN400	WP_010942676.1	YP_006891021.1 XRE family transcriptional regulator	HTH_3
210	PilX	Geobacter sulfurreducens KN400	WP_010942677.1	YP_006891022.1 type IV pilus minor pilin PilX	NO_domain
211	PilW	Geobacter sulfurreducens KN400	WP_010942678.1	YP_006891023.1 type IV pilus minor pilin PilW	N_methyl
212	PilV	Geobacter sulfurreducens KN400	WP_010942679.1	YP_006891024.1 type IV pilus minor pilin PilV	N_methyl
213	FimU	Geobacter sulfurreducens KN400	WP_010942680.1	YP_006891025.1 type IV pilus minor pilin FimU	NO_domain
214	PilY	Geobacter sulfurreducens KN400	WP_010942681.1	YP_006891026.1 type IV pilus assembly protein PilY	Neisseria_PilC
215	PIlL	Geobacter sulfurreducens KN400	WP_010942682.1	YP_006891027.1 type IV pilus assembly protein PilL	NO_domain
216	PilE	Geobacter sulfurreducens KN400	WP_010942683.1	YP_006891028.1 type IV pilus minor pilin PilE	N_methyl
217	PilR	Geobacter sulfurreducens KN400	WP_010942684.1	YP_006891029.1 sigma-54-dependent transcriptional response regulator	HTH_8	Response_reg	Sigma54_activat
218	PIlS	Geobacter sulfurreducens KN400	WP_010942685.1	YP_006891030.1 sensor histidine kinase, HAMP domain-containing	HAMP	HATPase_c	HisKA
219	PilD	Geobacter sulfurreducens KN400	WP_010942686.1	YP_006891031.1 type IV prepilin-like proteins leader peptide processing enzyme	Peptidase_A24	DiS_P_DiS
220		Geobacter sulfurreducens KN400	WP_010942687.1	YP_006891032.1 sensor diguanylate cyclase/phosphodiesterase, GAF and PAS domain-containing	GAF_2	EAL	PAS_4	GGDEF
221		Geobacter sulfurreducens KN400	WP_010942688.1	YP_006891033.1 valyl-tRNA synthetase	Val_tRNA-synt_C	tRNA-synt_1	Anticodon_1
222		Geobacter sulfurreducens KN400	WP_010942689.1	YP_006891034.1 response regulator	Response_reg
223		Geobacter sulfurreducens KN400	WP_010942690.1	YP_006891035.1 metal-dependent hydrolase	Beta-lactamase
224		Geobacter sulfurreducens KN400	WP_010942691.1	YP_006891036.1 hypothetical protein KN400 2070	DUF2914
225
226		Pelobacter carbinolicus DSM 2380	WP_011341881.1	YP_006717879.1 prolidase family protein	Creatinase_N	Peptidase_M24
227		Pelobacter carbinolicus DSM 2380	WP_011341882.1	YP_006717880.1 GTPase-activating protein	NO_domain
228		Pelobacter carbinolicus DSM 2380	WP_011341883.1	YP_006717881.1 TPR domain-containing protein	TPR_14	TPR_19
229		Pelobacter carbinolicus DSM 2380	WP_011341884.1	YP_006717882.1 3-dehydroquinate synthase	DHQ_synthase
230		Pelobacter carbinolicus DSM 2380	WP_011341885.1	YP_006717883.1 chorismate synthase	Chorismate_synt
231	PilQ	Pelobacter carbinolicus DSM 2380	WP_011341886.1	YP_006717884.1 type IV pilus secretin PilQ	Secretin	Secretin_N	AMIN
232	PilP	Pelobacter carbinolicus DSM 2380	WP_011341887.1	YP_006717885.1 type IV pilus assembly lipoprotein PilP	PilP
233	PilO	Pelobacter carbinolicus DSM 2380	WP_011341888.1	YP_006717886.1 type IV pilus biogenesis protein PilO	PilO
234	PilN	Pelobacter carbinolicus DSM 2380	WP_011341889.1	YP_006717887.1 type IV pilus biogenesis protein PilN	PilN
235	PilM	Pelobacter carbinolicus DSM 2380	WP_011341890.1	YP_006717888.1 type IV pilus biogenesis ATPase PilM	PilM_2
236	PilD	Pelobacter carbinolicus DSM 2380	WP_011341891.1	YP_006717889.1 type IV prepilin-like proteins leader peptide processing enzyme	DiS_P_DiS	Peptidase_A24
237	PilG	Pelobacter carbinolicus DSM 2380	WP_011341892.1	YP_006717890.1 hypothetical protein Pcar 2140	NO_domain
238	PilI	Pelobacter carbinolicus DSM 2380	WP_011341893.1	YP_006717891.1 membrane protein	ABC2_membrane_2
239	PilH	Pelobacter carbinolicus DSM 2380	WP_011341894.1	YP_006717892.1 ABC transporter ATP-binding protein	ABC_tran
240	PilA	Pelobacter carbinolicus DSM 2380	WP_011341895.1	YP_006717893.1 geopilin	N_methyl
241	PilA	Pelobacter carbinolicus DSM 2380	WP_011341896.1	YP_006717894.1 geopilin	N_methyl
242	PIlR	Pelobacter carbinolicus DSM 2380	WP_011341897.1	YP_006717895.1 sigma-54-dependent transcriptional response regulator PilR	Response_reg	HTH_8	Sigma54_activat
243	PilS	Pelobacter carbinolicus DSM 2380	WP_011341898.1	YP_006717896.1 sensor histidine kinase PilS, PAS domain-containing	HisKA	HATPase_c	PAS
244	PilC	Pelobacter carbinolicus DSM 2380	WP_011341899.1	YP_006717897.1 type IV pilus inner membrane protein PilC	T2SSF	T2SSF
245	PilT	Pelobacter carbinolicus DSM 2380	WP_011341900.1	YP_006717898.1 twitching motility pilus retraction ATPase	T2SSE
246	PilB	Pelobacter carbinolicus DSM 2380	WP_011341901.1	YP_006717899.1 type IV pilus biogenesis ATPase PilB	T2SSE_N	T2SSE
247		Pelobacter carbinolicus DSM 2380	WP_011341902.1	YP_006717900.1 shikimate 5-dehydrogenase	Shikimate_DH	Shikimate_dh_N
248		Pelobacter carbinolicus DSM 2380	WP_011341903.1	YP_006717901.1 riboflavin kinase and FAD synthetase	Flavokinase	FAD_syn
249		Pelobacter carbinolicus DSM 2380	WP_011341904.1	YP_006717902.1 exoribonuclease R	OB_RNB	S1	RNB
250		Pelobacter carbinolicus DSM 2380	WP_011341905.1	YP_006717903.1 hypothetical protein Pcar 2153	DUF1015
251	PilE	Pelobacter carbinolicus DSM 2380	WP_011341906.1	YP_006717904.1 type IV pilus minor pilin PilE	N_methyl	ComP_DUS
252	PilY	Pelobacter carbinolicus DSM 2380	WP_011341907.1	YP_006717905.1 type IV pilus assembly protein PilY	Neisseria_PilC	PA14
253	PIlX	Pelobacter carbinolicus DSM 2380	WP_011341908.1	YP_006717906.1 type IV pilus minor pilin PilX	PilX	PilX_N
254	PilW	Pelobacter carbinolicus DSM 2380	WP_011341909.1	YP_006717907.1 type IV pilus minor pilin PilW	PilW	N_methyl
255	PIlV	Pelobacter carbinolicus DSM 2380	WP_011341910.1	YP_006717908.1 type IV pilus minor pilin PilV	N_methyl
256	FimU	Pelobacter carbinolicus DSM 2380	WP_011341911.1	YP_006717909.1 type IV pilus minor pilin FimU	N_methyl	GspH
257		Pelobacter carbinolicus DSM 2380	WP_011341912.1	YP_006717910.1 sigma-54-dependent transcriptional response regulator	HTH_8	Response_reg	Sigma54_activat
258		Pelobacter carbinolicus DSM 2380	WP_011341913.1	YP_006717911.1 sensor histidine kinase, HAMP domain-containing	HAMP	HisKA	HATPase_c
259		Pelobacter carbinolicus DSM 2380	WP_011341914.1	YP_006717912.1 membrane protein	MFS_1
260		Pelobacter carbinolicus DSM 2380	WP_011341915.1	YP_006717913.1 hypothetical protein Pcar 2163	Saccharop_dh_N
261		Pelobacter carbinolicus DSM 2380	WP_011341916.1	YP_006717914.1 metal-dependent phosphohydrolase	HD
262
263		Deferrisoma camini		WP_025323253.1 hypothetical protein	VWA_2
264		Deferrisoma camini		WP_025323254.1 hypothetical protein	DHQ_synthase
266		Deferrisoma camini		WP_025323256.1 chorismate synthase	Chorismate_synt
267	PilQ	Deferrisoma camini		WP_025323257.1 type IV pilus secretin PilQ	Secretin
268	PilP	Deferrisoma camini		WP_025323258.1 type IV pilus protein	PilP
269	PilO	Deferrisoma camini		WP_025323259.1 hypothetical protein	PilO
270	PilN	Deferrisoma camini		WP_025323260.1 hypothetical protein	PilN
271	PilM	Deferrisoma camini		WP_025323261.1 pilus assembly protein PilM	PilM_2
272		Deferrisoma camini		WP_025323262.1 DNA gyrase subunit A	DNA_gyraseA_C	DNA_gyraseA_C	DNA_gyraseA_C	DNA_gyraseA_C	DNA_gyraseA_C	DNA_gyraseA_C	DNA_topoisoIV
273		Deferrisoma camini		WP_025323263.1 hypothetical protein	UPF0102
274		XX		XX_
275		Deferrisoma camini		WP_025323850.1 hypothetical protein	NO_domain
276		Deferrisoma camini		WP_025323851.1	NO_domain
278		Deferrisoma camini		WP_025323853.1	NO_domain
279		Deferrisoma camini		WP_025323854.1 hypothetical protein	NO_domain
280	PilA	Deferrisoma camini		WP_025323855.1 hypothetical protein	N_methyl
281	PilA	Deferrisoma camini		WP_025323856.1 hypothetical protein	N_methyl
282	PilA	Deferrisoma camini		WP_025323857.1 hypothetical protein	N_methyl
285		Deferrisoma camini		WP_025323860.1 methylmalonyl-CoA mutase	MM_CoA_mutase
286		Deferrisoma camini		WP_025323861.1 methylmalonyl-CoA mutase	B12-binding
287		Deferrisoma camini		WP_025323862.1 methylmalonyl-CoA epimerase	Glyoxalase_4
288	PilR	Deferrisoma camini		WP_025323863.1 Fis family transcriptional regulator	HTH_8	Sigma54_activat	Response_reg
289	PilS	Deferrisoma camini		WP_025323864.1 two-component sensor histidine kinase	HisKA	HATPase_c
290	PilC	Deferrisoma camini		WP_025323865.1 pilus assembly protein PilC	T2SSF	T2SSF
291	PilT	Deferrisoma camini		WP_025323866.1 twitching motility protein pilT	T2SSE
292	PilB	Deferrisoma camini		WP_025323867.1 type II secretion system protein E	T2SSE	T2SSE_N
293		Deferrisoma camini		WP_025323868.1 hypothetical protein	Shikimate_dh_N
294		Deferrisoma camini		WP_025323869.1 hypothetical protein	Flavokinase	FAD_syn
295		Deferrisoma camini		WP_025323870.1 carbon monoxide dehydrogenase	Prismane
296		Deferrisoma camini		WP_025323871.1 hypothetical protein	Fer4_11	Fer4_6
